# Supplementary material for: FN1 promotes prognosis and radioresistance in head and neck squamous cell carcinoma: From radioresistant HNSCC cell line to integrated bioinformatics methods
Source: Front Genet. 2022 Sep 21;13:1017762. doi: 10.3389/fgene.2022.1017762 (PMC9533212; doi:10.3389/fgene.2022.1017762)
Supplement: Supplementary file 1 [file Table1.XLSX]

## Sheet: supplementary_table_S1_Differen
	probeset_id	EX	NC	Fold Change	ANOVA p-value	mRNA Accession	mRNA Description	Type	change
1	TC0100006483.hg.1	8.93464	7.98427	1.93237	0.00202722	NM_005101; ENST00000379389; ENST00000624652; ENST00000624697; BC009507; OTTHUMT00000097989; OTTHUMT00000479384; OTTHUMT00000479385; CCDS6.1; hsa_circ_0009211; ISG15.bAug10; ISG15.cAug10; uc001acj.5; uc057ayq.1; uc057ayr.1	Homo sapiens ISG15 ubiquitin-like modifier (ISG15), mRNA.; ISG15 ubiquitin-like modifier [gene_biotype:protein_coding transcript_biotype:protein_coding]; Homo sapiens ISG15 ubiquitin-like modifier, mRNA (cDNA clone MGC:3945 IMAGE:3545944), complete cds.; ISG15 ubiquitin-like modifier[gene_biotype:protein_coding transcript_biotype:protein_coding]; ISG15 ubiquitin-like modifier [Source:HGNC Symbol;…	coding	UP
2	TC0100006657.hg.1	4.56647	5.26457	-1.62236	0.00908779	T001928	Transcript identified by MiTranscriptome	ncrna	DOWN
3	TC0100006891.hg.1	9.16056	8.52234	1.5564	0.0190327	NR_003022; NR_003025; ENST00000459326; uc001atz.1; NONHSAT139837	Homo sapiens small nucleolar RNA, H/ACA box 59B (SNORA59B), small nucleolar RNA.; Homo sapiens small nucleolar RNA, H/ACA box 59A (SNORA59A), small nucleolar RNA.; small nucleolar RNA, H/ACA box 59A [gene_biotype:snoRNA transcript_biotype:snoRNA]; Non-coding transcript identified by NONCODE	ncrna	UP
4	TC0100006976.hg.1	3.79426	4.56001	-1.70025	0.0316283	klyrawbo.aAug10-unspliced	Transcript Identified by AceView	ncrna	DOWN
5	TC0100006982.hg.1	8.22442	8.87096	-1.56541	0.000454126	NM_024329; ENST00000375980; ENST00000445566; BC007233; BC014923; BC023611; BC068473; OTTHUMT00000006433; OTTHUMT00000006434; uc001awh.2; CCDS155.1; uc057cnf.1	Homo sapiens EF-hand domain family, member D2 (EFHD2), mRNA.; EF-hand domain family, member D2 [gene_biotype:protein_coding transcript_biotype:protein_coding]; Homo sapiens EF-hand domain family, member D2, mRNA (cDNA clone MGC:15408 IMAGE:2961350), complete cds.; Homo sapiens EF-hand domain family, member D2, mRNA (cDNA clone MGC:17894 IMAGE:3909362), complete cds.; Homo sapiens EF-hand domain f…	coding	DOWN
6	TC0100007064.hg.1	3.70962	2.982	1.65591	0.0120658	T004206	Transcript identified by MiTranscriptome	ncrna	UP
7	TC0100007115.hg.1	4.88205	3.56283	2.4953	0.0121763	NONHSAT001245	Non-coding transcript identified by NONCODE; Non-coding transcript identified by NONCODE: Linc	ncrna	UP
8	TC0100007318.hg.1	4.38836	5.00484	-1.53314	0.0152122	T005424; T005425; T005426; T005427; T005428; T005429	Transcript identified by MiTranscriptome	ncrna	DOWN
9	TC0100007424.hg.1	3.92832	3.2651	1.58361	0.0369517	ENST00000440710; NONHSAT001760; OTTHUMT00000347001	small nuclear ribonucleoprotein polypeptide F pseudogene 2 [gene_biotype:processed_pseudogene transcript_biotype:processed_pseudogene]; Non-coding transcript identified by NONCODE; Non-coding transcript identified by NONCODE: Antisense; small nuclear ribonucleoprotein polypeptide F (SNRPF) pseudogene[gene_biotype:processed_pseudogene transcript_biotype:processed_pseudogene]	ncrna	UP
10	TC0100007512.hg.1	6.93741	5.85793	2.11327	0.042578	NM_005281; ENST00000374024; BC032702; OTTHUMT00000009522; CCDS303.1; uc001bod.5	Homo sapiens G protein-coupled receptor 3 (GPR3), mRNA.; G protein-coupled receptor 3 [gene_biotype:protein_coding transcript_biotype:protein_coding]; Homo sapiens G protein-coupled receptor 3, mRNA (cDNA clone MGC:45242 IMAGE:5247608), complete cds.; G protein-coupled receptor 3[gene_biotype:protein_coding transcript_biotype:protein_coding]; G protein-coupled receptor 3 [Source:HGNC Symbol;Acc:H…	coding	UP
11	TC0100007525.hg.1	6.54267	5.81649	1.65425	0.00172973	ENST00000433132; NONHSAT001909; OTTHUMT00000009771; TCONS_l2_00000181	ensembl_havana_transcript:known chromosome:GRCh38:1:27649419:27649610:1 gene:ENSG00000235912 gene_biotype:processed_pseudogene transcript_biotype:processed_pseudogene; Non-coding transcript identified by NONCODE; novel pseudogene[gene_biotype:processed_pseudogene transcript_biotype:processed_pseudogene]; Hg19:chr1:+:27974929-27976234	ncrna	UP
12	TC0100007542.hg.1	7.18886	6.59641	1.5078	0.00587302	NM_001009568; NM_001304579; NM_014474; ENST00000373888; ENST00000373894; ENST00000411604; ENST00000466793; ENST00000548116; ENST00000549094; BC014444; OTTHUMT00000011170; OTTHUMT00000011171; OTTHUMT00000011172; OTTHUMT00000011173; OTTHUMT00000404477; OTTHUMT00000404479; CCDS30655.1; CCDS30656.1; hsa_circ_0000037; SMPDL3B.fAug10; uc001bpf.4; uc001bpg.4; uc010ofr.3; uc057dxh.1; uc057dxi.1; uc057dxj…	Homo sapiens sphingomyelin phosphodiesterase, acid-like 3B (SMPDL3B), transcript variant 2, mRNA.; Homo sapiens sphingomyelin phosphodiesterase, acid-like 3B (SMPDL3B), transcript variant 3, mRNA.; Homo sapiens sphingomyelin phosphodiesterase, acid-like 3B (SMPDL3B), transcript variant 1, mRNA.; sphingomyelin phosphodiesterase, acid-like 3B [gene_biotype:protein_coding transcript_biotype:protein_…	coding	UP
13	TC0100007552.hg.1	7.93919	6.89666	2.05983	0.0259509	NM_031459; ENST00000253063; BC013304; BC033719; OTTHUMT00000009840; CCDS321.1; hsa_circ_0011127; hsa_circ_0011128; hsa_circ_0011129; hsa_circ_0011130; hsa_circ_0011131; hsa_circ_0011132; hsa_circ_0011133; hsa_circ_0011134; uc001bps.4; chr1_28598184_28600669; chr1_28601335_28605752	Homo sapiens sestrin 2 (SESN2), mRNA.; sestrin 2 [gene_biotype:protein_coding transcript_biotype:protein_coding]; Homo sapiens sestrin 2, mRNA (cDNA clone MGC:4448 IMAGE:2959845), complete cds.; Homo sapiens sestrin 2, mRNA (cDNA clone MGC:44920 IMAGE:4931535), complete cds.; sestrin 2[gene_biotype:protein_coding transcript_biotype:protein_coding]; sestrin 2 [Source:HGNC Symbol;Acc:HGNC:20746]; S…	coding	UP
14	TC0100007553.hg.1	4.87958	3.8242	2.07827	0.0210276	dobey.aAug10-unspliced	Transcript Identified by AceView	ncrna	UP
15	TC0100007638.hg.1	9.54179	8.15041	2.6233	9.78e-05	NM_001199037; NM_001199038; NM_001199039; NM_018565; NM_178865; ENST00000373709; ENST00000373710; ENST00000487207; ENST00000491976; ENST00000536384; ENST00000536859; BC084580; BC126283; BC126285; OTTHUMT00000010680; OTTHUMT00000010681; OTTHUMT00000010682; OTTHUMT00000091361; uc010ogg.2; uc010ogh.2; CCDS30662.1; CCDS55583.1; CCDS55584.1; CCDS55585.1; hsa_circ_0011273; hsa_circ_0011274; hsa_circ_00…	Homo sapiens serine incorporator 2 (SERINC2), transcript variant 3, mRNA.; Homo sapiens serine incorporator 2 (SERINC2), transcript variant 4, mRNA.; Homo sapiens serine incorporator 2 (SERINC2), transcript variant 5, mRNA.; Homo sapiens serine incorporator 2 (SERINC2), transcript variant 2, mRNA.; Homo sapiens serine incorporator 2 (SERINC2), transcript variant 1, mRNA.; serine incorporator 2 [g…	coding	UP
16	TC0100007639.hg.1	4.92249	4.32156	1.5167	0.00754598	charlerbu.aAug10-unspliced	Transcript Identified by AceView	ncrna	UP
17	TC0100007645.hg.1	8.29827	7.54955	1.6803	0.00432124	NM_001204414; NM_001204415; NM_022164; ENST00000271064; ENST00000457433; ENST00000461030; ENST00000463112; ENST00000466998; ENST00000468635; ENST00000478398; ENST00000480586; ENST00000481165; ENST00000498429; ENST00000537531; BC064633; OTTHUMT00000011072; OTTHUMT00000011073; OTTHUMT00000011074; OTTHUMT00000011076; OTTHUMT00000011077; OTTHUMT00000011078; OTTHUMT00000011079; OTTHUMT00000011080; OTT…	Homo sapiens tubulointerstitial nephritis antigen-like 1 (TINAGL1), transcript variant 2, mRNA.; Homo sapiens tubulointerstitial nephritis antigen-like 1 (TINAGL1), transcript variant 3, mRNA.; Homo sapiens tubulointerstitial nephritis antigen-like 1 (TINAGL1), transcript variant 1, mRNA.; tubulointerstitial nephritis antigen-like 1 [gene_biotype:protein_coding transcript_biotype:protein_coding];…	coding	UP
18	TC0100007745.hg.1	6.17533	6.83204	-1.57648	0.00714404	NM_005268; ENST00000338513; BC004379; OTTHUMT00000011561; CCDS382.1; GJB5.bAug10; hsa_circ_0011511; hsa_circ_0011512; uc001bxu.4	Homo sapiens gap junction protein, beta 5, 31.1kDa (GJB5), mRNA.; gap junction protein, beta 5, 31.1kDa [gene_biotype:protein_coding transcript_biotype:protein_coding]; Homo sapiens gap junction protein, beta 5, 31.1kDa, mRNA (cDNA clone MGC:10657 IMAGE:3639452), complete cds.; gap junction protein, beta 5, 31.1kDa[gene_biotype:protein_coding transcript_biotype:protein_coding]; gap junction prote…	coding	DOWN
19	TC0100007809.hg.1	3.12261	2.31772	1.74701	0.00994928	T008066	Transcript identified by MiTranscriptome	ncrna	UP
20	TC0100007899.hg.1	3.30425	3.976	-1.593	0.0230019	storkloy.aAug10-unspliced	Transcript Identified by AceView	ncrna	DOWN
21	TC0100007959.hg.1	4.63219	4.02495	1.52334	0.0152869	ENST00000565390.1; OTTHUMT00000431151; uc057ffk.1; ENST00000565390; HG491937.2:1..2449:ncRNA; NONHSAT002640	N/A; novel transcript, sense overlapping with ZNF643; havana:known chromosome:GRCh38:1:40464319:40466767:1 gene:ENSG00000260920 gene_biotype:sense_overlapping transcript_biotype:sense_overlapping; long non-coding RNA OTTHUMT00000431151.2 (RP1-228H13.5 gene; Non-coding transcript identified by NONCODE: Linc	ncrna	UP
22	TC0100007993.hg.1	3.93363	3.13354	1.74121	0.0040873	lnc-FOXO6-1:1; NONHSAT002698; TCONS_00000918	Transcript Originally Identified by LNCipedia, alternate transcript name: NONHSAT002698; Non-coding transcript identified by NONCODE: Linc; gene_id XLOC_000160; transcript_id TCONS_00000918; oId TCONS_00000151; linc_name linc-GUCA2B-1; tss_id TSS256; class_code u; gene_name linc-GUCA2B;	ncrna	UP
23	TC0100008045.hg.1	4.48064	3.83318	1.56641	0.0263129	uc057fln.1; ENST00000384526; NONHSAT002773	RNA, U6 small nuclear 880, pseudogene [Source:HGNC Symbol;Acc:HGNC:47843]; RNA, U6 small nuclear 880, pseudogene [gene_biotype:snRNA transcript_biotype:snRNA]; Non-coding transcript identified by NONCODE	ncrna	UP
24	TC0100008071.hg.1	2.87628	4.09951	-2.33469	0.0158735	T009492	Transcript identified by MiTranscriptome	ncrna	DOWN
25	TC0100008152.hg.1	9.65051	9.06228	1.5034	0.0213821	NM_001297565; NM_001297566; NM_006004; ENST00000311672; ENST00000460947; ENST00000486951; ENST00000489056; ENST00000496387; BC001426; BC001934; BC015177; BC093060; BC107703; OTTHUMT00000021451; OTTHUMT00000021452; OTTHUMT00000021453; OTTHUMT00000021454; OTTHUMT00000091329; CCDS30704.1; hsa_circ_0012332; hsa_circ_0012333; hsa_circ_0012334; hsa_circ_0012335; uc001cpp.4; uc057gdy.1; uc057gdz.1; uc05…	Homo sapiens ubiquinol-cytochrome c reductase hinge protein (UQCRH), transcript variant 2, mRNA.; Homo sapiens ubiquinol-cytochrome c reductase hinge protein (UQCRH), transcript variant 3, mRNA.; Homo sapiens ubiquinol-cytochrome c reductase hinge protein (UQCRH), transcript variant 1, mRNA.; ubiquinol-cytochrome c reductase hinge protein [gene_biotype:protein_coding transcript_biotype:protein_co…	coding	UP
26	TC0100008220.hg.1	2.76306	1.97125	1.73125	0.0222453	T010738	Transcript identified by MiTranscriptome	ncrna	UP
27	TC0100008247.hg.1	2.28772	2.95509	-1.58817	0.00255231	lnc-ELAVL4-3:1; NONHSAT003164; TCONS_00000935	Transcript Originally Identified by LNCipedia, alternate transcript name: NONHSAT003164; Non-coding transcript identified by NONCODE: Linc; gene_id XLOC_000186; transcript_id TCONS_00000935; oId TCONS_00000170; linc_name linc-CDKN2C-3; tss_id TSS294; class_code u; gene_name linc-CDKN2C-3;	ncrna	DOWN
28	TC0100008293.hg.1	2.63768	4.16238	-2.87727	0.00455236	siyuro.aAug10-unspliced	Transcript Identified by AceView	ncrna	DOWN
29	TC0100008315.hg.1	8.61109	9.32569	-1.64103	0.00121549	NM_032864; ENST00000257181; ENST00000474048; ENST00000487160; BC105004; BC105006; OTTHUMT00000022459; OTTHUMT00000022460; OTTHUMT00000022461; CCDS567.1; hsa_circ_0012526; hsa_circ_0012527; hsa_circ_0012528; uc001ctv.5; uc057gof.1; uc057gog.1	Homo sapiens pre-mRNA processing factor 38A (PRPF38A), mRNA.; pre-mRNA processing factor 38A [gene_biotype:protein_coding transcript_biotype:protein_coding]; pre-mRNA processing factor 38A [gene_biotype:protein_coding transcript_biotype:processed_transcript]; Homo sapiens PRP38 pre-mRNA processing factor 38 (yeast) domain containing A, mRNA (cDNA clone MGC:132664 IMAGE:8144007), complete cds.; Ho…	coding	DOWN
30	TC0100008316.hg.1	6.27751	6.95283	-1.59696	0.0216543	NONHSAT003246	Non-coding transcript identified by NONCODE	ncrna	DOWN
31	TC0100008369.hg.1	8.00329	8.62204	-1.53554	0.00326017	NM_001256409; NM_052940; ENST00000319223; ENST00000371368; ENST00000371370; ENST00000444987; ENST00000477905; BC013101; OTTHUMT00000023249; OTTHUMT00000023250; OTTHUMT00000023251; OTTHUMT00000023252; OTTHUMT00000023253; CCDS585.1; hsa_circ_0012626; hsa_circ_0012627; hsa_circ_0012628; hsa_circ_0012629; hsa_circ_0012630; hsa_circ_0012631; LRRC42.hAug10; uc001cwj.3; uc001cwk.3; uc057gsy.1; uc057gsz.…	Homo sapiens leucine rich repeat containing 42 (LRRC42), transcript variant 1, mRNA.; Homo sapiens leucine rich repeat containing 42 (LRRC42), transcript variant 2, mRNA.; leucine rich repeat containing 42 [gene_biotype:protein_coding transcript_biotype:protein_coding]; leucine rich repeat containing 42 [gene_biotype:protein_coding transcript_biotype:processed_transcript]; Homo sapiens leucine ri…	coding	DOWN
32	TC0100008450.hg.1	6.58135	7.21329	-1.54964	0.0237093	NM_006252; ENST00000371244; ENST00000610361; BC069680; BC069740; BC069823; OTTHUMT00000022753; CCDS605.1; uc001cyk.5; uc057gww.1; NONHSAT003458	Homo sapiens protein kinase, AMP-activated, alpha 2 catalytic subunit (PRKAA2), mRNA.; protein kinase, AMP-activated, alpha 2 catalytic subunit [gene_biotype:protein_coding transcript_biotype:protein_coding]; Homo sapiens protein kinase, AMP-activated, alpha 2 catalytic subunit, mRNA (cDNA clone MGC:97288 IMAGE:7262537), complete cds.; Homo sapiens protein kinase, AMP-activated, alpha 2 catalytic…	coding	DOWN
33	TC0100008481.hg.1	2.79037	3.58321	-1.73248	0.0182386	T011884	Transcript identified by MiTranscriptome	ncrna	DOWN
34	TC0100008483.hg.1	5.94503	6.65044	-1.6306	0.0259487	NONHSAT003509	Non-coding transcript identified by NONCODE; Non-coding transcript identified by NONCODE: Linc	ncrna	DOWN
35	TC0100008484.hg.1	3.15476	4.81139	-3.15278	0.00255037	vaperbu.aAug10-unspliced	Transcript Identified by AceView	ncrna	DOWN
36	TC0100008509.hg.1	3.69741	2.98911	1.63388	0.018181	ENST00000412993; OTTHUMT00000024948	piggyBac transposable element derived 4 pseudogene 8 [gene_biotype:processed_pseudogene transcript_biotype:processed_pseudogene]; piggyBac transposable element derived 4 (PGBD4) pseudogene[gene_biotype:processed_pseudogene transcript_biotype:processed_pseudogene]	ncrna	UP
37	TC0100008522.hg.1	4.42822	5.13156	-1.62827	0.00056368	ENST00000603233.1; OTTHUMT00000469539; uc057hbq.1; ENST00000603233; HG492110.1:1..470:ncRNA; lnc-INADL-2:1; NONHSAT003600	N/A; novel transcript; havana:known chromosome:GRCh38:1:61124733:61125202:1 gene:ENSG00000270742 gene_biotype:sense_intronic transcript_biotype:sense_intronic; long non-coding RNA OTTHUMT00000469539.1 (RP4-802A10.1 gene; Transcript Originally Identified by LNCipedia; Non-coding transcript identified by NONCODE: Sense No Exonic	ncrna	DOWN
38	TC0100008524.hg.1	4.77184	6.0292	-2.39058	0.00129417	norbor.aAug10-unspliced	Transcript Identified by AceView	ncrna	DOWN
39	TC0100008602.hg.1	5.20046	4.31824	1.84321	0.0282229	NM_001293274; NM_020925; ENST00000290039; ENST00000470527; ENST00000486580; ENST00000495994; BC039301; OTTHUMT00000025032; OTTHUMT00000025033; OTTHUMT00000025238; OTTHUMT00000313506; CACHD1.aAug10; CCDS628.2; hsa_circ_0007009; hsa_circ_0012844; hsa_circ_0012845; hsa_circ_0012846; hsa_circ_0012847; hsa_circ_0012848; hsa_circ_0012849; hsa_circ_0012850; hsa_circ_0012851; hsa_circ_0012852; hsa_circ_0…	Homo sapiens cache domain containing 1 (CACHD1), transcript variant 2, mRNA.; Homo sapiens cache domain containing 1 (CACHD1), transcript variant 1, mRNA.; cache domain containing 1 [gene_biotype:protein_coding transcript_biotype:protein_coding]; cache domain containing 1 [gene_biotype:protein_coding transcript_biotype:processed_transcript]; cache domain containing 1 [gene_biotype:protein_coding …	coding	UP
40	TC0100008642.hg.1	2.80482	3.67829	-1.83207	0.0266695	chr1_67402200_67402350	circRNA transcript identified by Guo, et al. on chr1 from 67402200-67402350 on Hg19	ncrna	DOWN
41	TC0100008643.hg.1	5.02234	6.1113	-2.12722	0.028027	skernubu.bAug10-unspliced	Transcript Identified by AceView	ncrna	DOWN
42	TC0100008664.hg.1	8.36802	7.78215	1.50095	0.0219431	NM_001199741; NM_001199742; NM_001924; ENST00000370985; ENST00000370986; ENST00000460575; ENST00000484245; ENST00000617962; BC011757; OTTHUMT00000025988; OTTHUMT00000025990; OTTHUMT00000025991; OTTHUMT00000095854; uc009wbc.2; CCDS55605.1; CCDS640.1; CCDS72806.1; GADD45A.aAug10; hsa_circ_0012918; hsa_circ_0092374; uc001ddz.3; uc009wbb.3; uc057hka.1; uc057hkb.1; NONHSAT003805	Homo sapiens growth arrest and DNA-damage-inducible, alpha (GADD45A), transcript variant 2, mRNA.; Homo sapiens growth arrest and DNA-damage-inducible, alpha (GADD45A), transcript variant 3, mRNA.; Homo sapiens growth arrest and DNA-damage-inducible, alpha (GADD45A), transcript variant 1, mRNA.; growth arrest and DNA-damage-inducible, alpha [gene_biotype:protein_coding transcript_biotype:protein_…	coding	UP
43	TC0100008693.hg.1	3.38939	5.70026	-4.96182	0.0203794	sperporbu.aAug10-unspliced	Transcript Identified by AceView	ncrna	DOWN
44	TC0100008695.hg.1	3.79553	5.14619	-2.55028	0.000927476	bomarbo.aAug10-unspliced	Transcript Identified by AceView	ncrna	DOWN
45	TC0100008707.hg.1	2.58678	3.2242	-1.55555	0.00690636	NR_125938; ENST00000419450; ENST00000419450.1; geekley.aAug10; OTTHUMT00000025915; HG492161.1:1..2086:ncRNA; lnc-CTH-1:2; lnc-CTH-1:3; NONHSAT003864; NONHSAT003865; NONHSAT003867; NR_125938.1:1..2101:ncRNA; TCONS_00000044; TCONS_00000975; uc001dff.3	Homo sapiens uncharacterized LOC101927244 (LOC101927244), long non-coding RNA.; havana:known chromosome:GRCh38:1:70706453:70786468:1 gene:ENSG00000229051 gene_biotype:lincRNA transcript_biotype:lincRNA; N/A; Transcript Identified by AceView; novel transcript; long non-coding RNA OTTHUMT00000025915.1 (RP5-952N6.1 gene; Transcript Originally Identified by LNCipedia; Transcript Originally Identified…	ncrna	DOWN
46	TC0100008749.hg.1	3.02377	2.43493	1.50404	0.000852994	ENST00000411417.1; ENST00000442876.1; OTTHUMT00000026494; OTTHUMT00000026495; uc057hqh.1; uc057hqi.1; ENST00000411417; ENST00000442876; HG492180.1:1..497:ncRNA; HG492181.1:1..445:ncRNA; NONHSAT003960; NONHSAT003961; NONHSAT003962; NONHSAT003963	N/A; putative novel transcript; havana:known chromosome:GRCh38:1:74468513:74469543:1 gene:ENSG00000233894 gene_biotype:antisense transcript_biotype:antisense; havana:known chromosome:GRCh38:1:74468195:74469124:1 gene:ENSG00000233894 gene_biotype:antisense transcript_biotype:antisense; long non-coding RNA OTTHUMT00000026494.1 (RP4-650F12.2 gene; long non-coding RNA OTTHUMT00000026495.1 (RP4-650F12…	ncrna	UP
47	TC0100008795.hg.1	3.01474	3.70995	-1.61913	0.0320389	lnc-AK5-1:1; lnc-AK5-1:2; NONHSAT004021; NONHSAT004022; NONHSAT004023; TCONS_00000997; TCONS_00000998	Transcript Originally Identified by LNCipedia, alternate transcript name: NONHSAT004021; Transcript Originally Identified by LNCipedia, alternate transcript name: NONHSAT004023; Non-coding transcript identified by NONCODE: Linc; Non-coding transcript identified by NONCODE; gene_id XLOC_000263; transcript_id TCONS_00000997; oId TCONS_00000240; linc_name linc-AK5-1; tss_id TSS409; class_code u; gen…	ncrna	DOWN
48	TC0100008812.hg.1	3.87228	3.17247	1.6243	0.00531831	NM_000959; NM_001039585; ENST00000370756; ENST00000370757; ENST00000370758; ENST00000497923; BC112965; OTTHUMT00000026582; OTTHUMT00000026583; OTTHUMT00000095325; OTTHUMT00000095326; CCDS30759.1; CCDS686.1; uc001dim.4; uc001din.4; uc057hvr.1; uc057hvt.1	Homo sapiens prostaglandin F receptor (FP) (PTGFR), transcript variant 1, mRNA.; Homo sapiens prostaglandin F receptor (FP) (PTGFR), transcript variant 2, mRNA.; prostaglandin F receptor (FP) [gene_biotype:protein_coding transcript_biotype:protein_coding]; prostaglandin F receptor (FP) [gene_biotype:protein_coding transcript_biotype:nonsense_mediated_decay]; Homo sapiens prostaglandin F receptor …	coding	UP
49	TC0100008831.hg.1	2.19553	1.57964	1.53251	0.00574936	T013756	Transcript identified by MiTranscriptome	ncrna	UP
50	TC0100008895.hg.1	3.03577	3.93088	-1.85975	0.0250577	lermawbo.aAug10	Transcript Identified by AceView	ncrna	DOWN
51	TC0100008942.hg.1	3.83939	2.87357	1.95317	0.0329999	leyneybu.aAug10; T014508	Transcript Identified by AceView; Transcript identified by MiTranscriptome	ncrna	UP
52	TC0100008955.hg.1	7.84007	8.77622	-1.91342	0.0136647	NM_006256; ENST00000316005; ENST00000370505; ENST00000370513; ENST00000370521; ENST00000436111; ENST00000449189; ENST00000495119; BC125199; OTTHUMT00000027828; OTTHUMT00000029261; OTTHUMT00000029262; OTTHUMT00000029263; OTTHUMT00000029264; CCDS714.1; hsa_circ_0000089; hsa_circ_0002008; hsa_circ_0005900; hsa_circ_0013092; hsa_circ_0013093; hsa_circ_0013094; hsa_circ_0013095; hsa_circ_0013096; hsa_…	Homo sapiens protein kinase N2 (PKN2), mRNA.; protein kinase N2 [gene_biotype:protein_coding transcript_biotype:protein_coding]; protein kinase N2 [gene_biotype:protein_coding transcript_biotype:processed_transcript]; Homo sapiens protein kinase N2, mRNA (cDNA clone MGC:150606 IMAGE:40123309), complete cds.; protein kinase N2[gene_biotype:protein_coding transcript_biotype:protein_coding]; protein…	coding	DOWN
53	TC0100008988.hg.1	4.79468	5.49179	-1.62126	0.0186338	waro.aAug10-unspliced	Transcript Identified by AceView	ncrna	DOWN
54	TC0100008990.hg.1	3.22107	4.13358	-1.88231	0.0340049	cheezeebo.aAug10-unspliced	Transcript Identified by AceView	ncrna	DOWN
55	TC0100008996.hg.1	6.72182	7.36415	-1.56086	0.00630838	NM_182975; NM_182976; ENST00000340281; ENST00000361911; ENST00000370447; ENST00000394583; BC090866; OTTHUMT00000029428; OTTHUMT00000029429; OTTHUMT00000029430; OTTHUMT00000029431; CCDS727.1; CCDS728.1; hsa_circ_0013122; hsa_circ_0013123; hsa_circ_0013124; uc001dnp.5; uc001dnq.3; uc009wda.2; uc057ifh.1	Homo sapiens zinc finger protein 326 (ZNF326), transcript variant 3, mRNA.; Homo sapiens zinc finger protein 326 (ZNF326), transcript variant 1, mRNA.; zinc finger protein 326 [gene_biotype:protein_coding transcript_biotype:protein_coding]; zinc finger protein 326 [gene_biotype:protein_coding transcript_biotype:nonsense_mediated_decay]; Homo sapiens zinc finger protein 326, mRNA (cDNA clone MGC:1…	coding	DOWN
56	TC0100009011.hg.1	7.90872	8.56166	-1.57236	0.00507143	ENST00000425640; OTTHUMT00000027845	ribosomal protein L5 pseudogene 6 [gene_biotype:processed_pseudogene transcript_biotype:processed_pseudogene]; ribosomal protein L5 (RPL5) pseudogene[gene_biotype:processed_pseudogene transcript_biotype:processed_pseudogene]	ncrna	DOWN
57	TC0100009015.hg.1	2.645	2.02804	1.53363	0.038605	T014984; T014985; T014986; T015055	Transcript identified by MiTranscriptome	ncrna	UP
58	TC0100009019.hg.1	3.05823	2.21982	1.78809	0.048035	T015059; T015060; T015061	Transcript identified by MiTranscriptome	ncrna	UP
59	TC0100009035.hg.1	2.83236	2.17946	1.57233	0.0470127	NM_015237; ENST00000370378; OTTHUMT00000028375; uc010otd.2; CCDS44172.1	Homo sapiens KIAA1107 (KIAA1107), mRNA.; KIAA1107 [gene_biotype:protein_coding transcript_biotype:protein_coding]; KIAA1107[gene_biotype:protein_coding transcript_biotype:protein_coding]; KIAA1107 [Source:HGNC Symbol;Acc:HGNC:29192]	coding	UP
60	TC0100009064.hg.1	7.47541	8.18769	-1.63839	0.0183018	NM_001024948; NM_001164473; NM_017737; ENST00000260506; ENST00000271234; ENST00000370253; ENST00000424449; ENST00000603526; ENST00000604705; OTTHUMT00000029979; OTTHUMT00000030023; OTTHUMT00000030024; OTTHUMT00000468870; CCDS53343.1; CCDS53344.1; CCDS60192.1; hsa_circ_0013208; hsa_circ_0013209; hsa_circ_0013210; uc001dpv.4; uc001dpw.4; uc010otk.3; uc057ikf.1; uc057ikh.1; uc057iki.1	Homo sapiens formin binding protein 1-like (FNBP1L), transcript variant 1, mRNA.; Homo sapiens formin binding protein 1-like (FNBP1L), transcript variant 3, mRNA.; Homo sapiens formin binding protein 1-like (FNBP1L), transcript variant 2, mRNA.; formin binding protein 1-like [gene_biotype:protein_coding transcript_biotype:protein_coding]; formin binding protein 1-like [gene_biotype:protein_coding…	coding	DOWN
61	TC0100009097.hg.1	8.28484	8.9865	-1.62638	0.00250684	NM_001122674; NM_002858; ENST00000315713; ENST00000370214; ENST00000464165; ENST00000468860; ENST00000484213; ENST00000493416; BC068509; OTTHUMT00000029597; OTTHUMT00000029598; OTTHUMT00000029599; OTTHUMT00000029600; OTTHUMT00000029601; OTTHUMT00000029602; CCDS44175.1; CCDS749.1; hsa_circ_0006524; hsa_circ_0013229; hsa_circ_0013230; hsa_circ_0013231; hsa_circ_0013232; hsa_circ_0013233; hsa_circ_0…	Homo sapiens ATP-binding cassette, sub-family D (ALD), member 3 (ABCD3), transcript variant 2, mRNA.; Homo sapiens ATP-binding cassette, sub-family D (ALD), member 3 (ABCD3), transcript variant 1, mRNA.; ATP-binding cassette, sub-family D (ALD), member 3 [gene_biotype:protein_coding transcript_biotype:protein_coding]; ATP-binding cassette, sub-family D (ALD), member 3 [gene_biotype:protein_coding…	coding	DOWN
62	TC0100009101.hg.1	3.32715	4.18963	-1.81816	0.0192839	ABCD3.rAug10-unspliced	Transcript Identified by AceView, Entrez Gene ID(s) 5825	ncrna	DOWN
63	TC0100009109.hg.1	4.42535	5.09817	-1.59419	0.00822967	NM_001114106; NM_001258340; NM_001258341; NM_001258342; NM_001258343; NM_001301079; NM_152369; ENST00000271227; ENST00000422520; ENST00000446120; ENST00000467909; ENST00000475883; ENST00000527077; ENST00000529450; ENST00000530397; ENST00000532427; ENST00000532670; BC053877; OTTHUMT00000029544; OTTHUMT00000029545; OTTHUMT00000029546; OTTHUMT00000029547; OTTHUMT00000382368; OTTHUMT00000382369; OTTH…	Homo sapiens solute carrier family 44, member 3 (SLC44A3), transcript variant 1, mRNA.; Homo sapiens solute carrier family 44, member 3 (SLC44A3), transcript variant 3, mRNA.; Homo sapiens solute carrier family 44, member 3 (SLC44A3), transcript variant 4, mRNA.; Homo sapiens solute carrier family 44, member 3 (SLC44A3), transcript variant 5, mRNA.; Homo sapiens solute carrier family 44, member 3…	coding	DOWN
64	TC0100009142.hg.1	5.69871	6.64039	-1.92076	0.00607655	NM_001300985; NM_001300986; NM_001300987; NM_001300988; NM_001300989; NM_001300990; NM_021190; NR_125356; NR_125357; ENST00000370197; ENST00000370198; ENST00000426398; ENST00000459735; ENST00000460706; ENST00000462433; ENST00000476419; ENST00000476783; ENST00000482253; ENST00000492905; ENST00000609116; BC016582; OTTHUMT00000029452; OTTHUMT00000029453; OTTHUMT00000029454; OTTHUMT00000029455; OTTHU…	Homo sapiens polypyrimidine tract binding protein 2 (PTBP2), transcript variant 1, mRNA.; Homo sapiens polypyrimidine tract binding protein 2 (PTBP2), transcript variant 2, mRNA.; Homo sapiens polypyrimidine tract binding protein 2 (PTBP2), transcript variant 3, mRNA.; Homo sapiens polypyrimidine tract binding protein 2 (PTBP2), transcript variant 4, mRNA.; Homo sapiens polypyrimidine tract bindi…	coding	DOWN
65	TC0100009143.hg.1	4.47606	5.1838	-1.63324	0.00259759	swuplo.aAug10-unspliced	Transcript Identified by AceView	ncrna	DOWN
66	TC0100009145.hg.1	3.39089	4.46691	-2.10821	0.00242346	swoplo.aAug10-unspliced	Transcript Identified by AceView	ncrna	DOWN
67	TC0100009198.hg.1	5.28722	6.35478	-2.09589	0.00026907	ENST00000564623.1; OTTHUMT00000431239; uc057iqb.1; ENST00000564623; HG492316.2:1..5072:ncRNA; NONHSAT004774; NONHSAT004775	N/A; novel transcript sense overlapping SLC35A3 & HIAT1; havana:known chromosome:GRCh38:1:100030566:100035637:1 gene:ENSG00000261254 gene_biotype:sense_overlapping transcript_biotype:sense_overlapping; long non-coding RNA OTTHUMT00000431239.2 (RP4-714D9.5 gene; Non-coding transcript identified by NONCODE: Linc; Non-coding transcript identified by NONCODE	ncrna	DOWN
68	TC0100009227.hg.1	4.04789	4.73552	-1.61063	0.00515526	dymerbo.aAug10-unspliced	Transcript Identified by AceView	ncrna	DOWN
69	TC0100009234.hg.1	2.56538	3.22019	-1.57442	0.0188728	NONHSAT004827	Non-coding transcript identified by NONCODE; Non-coding transcript identified by NONCODE: Linc	ncrna	DOWN
70	TC0100009252.hg.1	5.39747	6.15754	-1.69357	0.000900092	gupobu.aAug10-unspliced	Transcript Identified by AceView	ncrna	DOWN
71	TC0100009305.hg.1	5.27345	5.89718	-1.54085	0.00685669	NM_018137; ENST00000370078; BC002729; BC063446; BC073866; OTTHUMT00000030185; CCDS41360.2; uc010ous.4	Homo sapiens protein arginine methyltransferase 6 (PRMT6), mRNA.; protein arginine methyltransferase 6 [gene_biotype:protein_coding transcript_biotype:protein_coding]; Homo sapiens protein arginine methyltransferase 6, mRNA (cDNA clone MGC:3421 IMAGE:3629812), complete cds.; Homo sapiens protein arginine methyltransferase 6, mRNA (cDNA clone MGC:74997 IMAGE:5501091), complete cds.; Homo sapiens p…	coding	DOWN
72	TC0100009352.hg.1	7.36698	6.5517	1.75963	0.00138527	NM_001040709; ENST00000369872; ENST00000475497; BC113102; BC113103; OTTHUMT00000030191; OTTHUMT00000030192; CCDS41365.1; uc001dxp.4; uc057iyz.1; NONHSAT005036	Homo sapiens synaptophysin-like 2 (SYPL2), mRNA.; synaptophysin-like 2 [gene_biotype:protein_coding transcript_biotype:protein_coding]; synaptophysin-like 2 [gene_biotype:protein_coding transcript_biotype:processed_transcript]; Homo sapiens synaptophysin-like 2, mRNA (cDNA clone MGC:135026 IMAGE:40077145), complete cds.; Homo sapiens synaptophysin-like 2, mRNA (cDNA clone MGC:135027 IMAGE:4007714…	coding	UP
73	TC0100009364.hg.1	5.34456	4.75114	1.50882	0.0103631	NM_000757; NM_172210; NM_172211; NM_172212; ENST00000329608; ENST00000357302; ENST00000369801; ENST00000369802; ENST00000420111; ENST00000488198; ENST00000525659; ENST00000526001; ENST00000527192; BC021117; OTTHUMT00000032208; OTTHUMT00000032209; OTTHUMT00000032210; OTTHUMT00000032211; OTTHUMT00000032212; OTTHUMT00000390376; OTTHUMT00000390377; OTTHUMT00000390378; OTTHUMT00000390379; CCDS30797.1;…	Homo sapiens colony stimulating factor 1 (macrophage) (CSF1), transcript variant 1, mRNA.; Homo sapiens colony stimulating factor 1 (macrophage) (CSF1), transcript variant 2, mRNA.; Homo sapiens colony stimulating factor 1 (macrophage) (CSF1), transcript variant 3, mRNA.; Homo sapiens colony stimulating factor 1 (macrophage) (CSF1), transcript variant 4, mRNA.; colony stimulating factor 1 (macrop…	coding	UP
74	TC0100009399.hg.1	3.10562	2.48628	1.53617	0.0375041	uc057jgm.1; ENST00000516951; NONHSAT005154	5S ribosomal pseudogene 54 [Source:HGNC Symbol;Acc:HGNC:42831]; RNA, 5S ribosomal pseudogene 54 [gene_biotype:rRNA transcript_biotype:rRNA]; Non-coding transcript identified by NONCODE	ncrna	UP
75	TC0100009423.hg.1	1.83825	2.49926	-1.58118	0.0289838	sloypla.aAug10-unspliced	Transcript Identified by AceView	ncrna	DOWN
76	TC0100009444.hg.1	8.58999	9.21106	-1.53802	0.0453064	NM_006135; ENST00000263168; ENST00000466066; ENST00000476820; ENST00000476936; ENST00000485542; ENST00000498626; BC000144; OTTHUMT00000032567; OTTHUMT00000032875; OTTHUMT00000032876; OTTHUMT00000032877; OTTHUMT00000032878; OTTHUMT00000032879; CCDS30805.1; hsa_circ_0000109; hsa_circ_0005664; hsa_circ_0007189; hsa_circ_0013526; hsa_circ_0013527; hsa_circ_0013528; hsa_circ_0013529; hsa_circ_0013530;…	Homo sapiens capping protein (actin filament) muscle Z-line, alpha 1 (CAPZA1), mRNA.; capping protein (actin filament) muscle Z-line, alpha 1 [gene_biotype:protein_coding transcript_biotype:protein_coding]; capping protein (actin filament) muscle Z-line, alpha 1 [gene_biotype:protein_coding transcript_biotype:processed_transcript]; Homo sapiens capping protein (actin filament) muscle Z-line, alph…	coding	DOWN
77	TC0100009465.hg.1	4.32905	5.43899	-2.15836	0.00669876	T017613	Transcript identified by MiTranscriptome	ncrna	DOWN
78	TC0100009613.hg.1	2.9872	2.35198	1.55318	0.00473067	ENST00000286193; OTTHUMT00000034990	hydroxy-delta-5-steroid dehydrogenase, 3 beta, pseudogene 1 [gene_biotype:unprocessed_pseudogene transcript_biotype:unprocessed_pseudogene]; hydroxy-delta-5-steroid dehydrogenase, 3 beta- and steroid delta-isomerase family (HSD3B) pseudogene[gene_biotype:unprocessed_pseudogene transcript_biotype:unprocessed_pseudogene]	ncrna	UP
79	TC0100009627.hg.1	3.30973	2.46632	1.79428	0.0108601	herema.aAug10-unspliced	Transcript Identified by AceView	ncrna	UP
80	TC0100009662.hg.1	5.54779	4.75562	1.73168	0.0277302	T018607	Transcript identified by MiTranscriptome	ncrna	UP
81	TC0100009710.hg.1	4.65645	4.02724	1.54672	0.00187982	T019952; T019953; T019954	Transcript identified by MiTranscriptome	ncrna	UP
82	TC0100009716.hg.1	3.40355	2.44376	1.94504	0.00469297	NR_104189_2; ENST00000441760.1; OTTHUMT00000099257; uc031urk.2; ENST00000441760; HG492590.2:1..2502:ncRNA; NONHSAT005765; NONHSAT005767; NONHSAT005768	Homo sapiens SRGAP2 antisense RNA 1 (SRGAP2-AS1), long non-coding RNA.; N/A; novel transcript; havana:known chromosome:GRCh38:1:144641371:144919902:1 gene:ENSG00000224363 gene_biotype:lincRNA transcript_biotype:lincRNA; long non-coding RNA OTTHUMT00000099257.2 (RP11-289H16.1 gene; Non-coding transcript identified by NONCODE; Non-coding transcript identified by NONCODE: Linc	ncrna	UP
83	TC0100009817.hg.1	6.05919	7.34125	-2.43186	8.46e-06	uc057khd.1; ENST00000363009; NONHSAT006082	RNA, U1 small nuclear 120, pseudogene [Source:HGNC Symbol;Acc:HGNC:48462]; RNA, U1 small nuclear 120, pseudogene [gene_biotype:snRNA transcript_biotype:snRNA]; Non-coding transcript identified by NONCODE	ncrna	DOWN
84	TC0100009856.hg.1	8.38769	9.02708	-1.55766	0.0358418	ENST00000618702; OTTHUMT00000476568	havana:known chromosome:GRCh38:1:149345661:149357612:1 gene:ENSG00000274423 gene_biotype:unprocessed_pseudogene transcript_biotype:unprocessed_pseudogene; SEC22 vesicle trafficking protein homolog B (S. cerevisiae) (SEC22B) pseudogene[gene_biotype:unprocessed_pseudogene transcript_biotype:unprocessed_pseudogene]	ncrna	DOWN
85	TC0100009859.hg.1	5.06845	6.02154	-1.93601	0.0382673	uc057kkv.1; ENST00000384101; NONHSAT006232	U1 spliceosomal RNA [Source:RFAM;Acc:RF00003]; U1 spliceosomal RNA [gene_biotype:snRNA transcript_biotype:snRNA]; Non-coding transcript identified by NONCODE	ncrna	DOWN
86	TC0100009961.hg.1	3.61152	4.22771	-1.53282	0.0203366	spawbee.bAug10-unspliced	Transcript Identified by AceView	ncrna	DOWN
87	TC0100010118.hg.1	3.65499	4.72359	-2.0974	0.00715273	NR_030281; ENST00000422665.1; ENST00000430312.1; ENST00000436772.1; ENST00000447623.1; ENST00000453136.1; ENST00000454348.1; OTTHUMT00000086850; OTTHUMT00000086851; OTTHUMT00000086852; OTTHUMT00000086853; OTTHUMT00000086854; OTTHUMT00000086855; sheekoybu.iAug10; uc021pas.2; uc057lnk.1; uc057lnn.1; uc057lno.1; uc057lnp.1; uc057lnq.1; uc057lns.1; ENST00000422665; ENST00000430312; ENST00000436772; E…	Homo sapiens microRNA 92b (MIR92B), microRNA.; N/A; novel transcript antisense to THBS3; Transcript Identified by AceView; microRNA 92b [Source:HGNC Symbol;Acc:HGNC:32920]; havana:known chromosome:GRCh38:1:155200238:155205306:1 gene:ENSG00000231064 gene_biotype:antisense transcript_biotype:antisense; havana:known chromosome:GRCh38:1:155200802:155205367:1 gene:ENSG00000231064 gene_biotype:antisens…	ncrna	DOWN
88	TC0100010140.hg.1	4.4254	3.82636	1.51471	0.00896632	NM_152280; ENST00000368324; BC004291; BC013690; BC039205; OTTHUMT00000039597; CCDS1122.1; uc001fmg.4	Homo sapiens synaptotagmin XI (SYT11), mRNA.; synaptotagmin XI [gene_biotype:protein_coding transcript_biotype:protein_coding]; Homo sapiens synaptotagmin XI, mRNA (cDNA clone MGC:10881 IMAGE:3621175), complete cds.; Homo sapiens synaptotagmin XI, mRNA (cDNA clone MGC:17226 IMAGE:4179089), complete cds.; Homo sapiens synaptotagmin XI, mRNA (cDNA clone MGC:26698 IMAGE:4819614), complete cds.; syna…	coding	UP
89	TC0100010267.hg.1	8.65694	7.91955	1.66716	0.000277645	NM_017823; ENST00000368107; ENST00000368108; ENST00000368109; BC001140; OTTHUMT00000059110; OTTHUMT00000059111; OTTHUMT00000085552; CCDS1187.1; hsa_circ_0014851; hsa_circ_0014852; uc001ftz.2; uc001fua.2; uc001fub.2	Homo sapiens dual specificity phosphatase 23 (DUSP23), mRNA.; dual specificity phosphatase 23 [gene_biotype:protein_coding transcript_biotype:protein_coding]; Homo sapiens dual specificity phosphatase 23, mRNA (cDNA clone MGC:1042 IMAGE:3535406), complete cds.; dual specificity phosphatase 23[gene_biotype:protein_coding transcript_biotype:protein_coding]; dual specificity phosphatase 23 [Source:H…	coding	UP
90	TC0100010276.hg.1	6.20212	5.60779	1.50978	0.0480576	NR_038849; ENST00000423943; ENST00000443364; ENST00000423943.1; ENST00000443364.1; OTTHUMT00000060638; OTTHUMT00000060639; uc001fuu.4; uc057mii.1; HG492832.1:1..804:ncRNA; HG492833.1:1..1113:ncRNA; NONHSAT007031; NONHSAT007032; NONHSAT007033; TCONS_l2_00000659; TCONS_l2_00000660; TCONS_l2_00002227	Homo sapiens long intergenic non-protein coding RNA 1133 (LINC01133), long non-coding RNA.; long intergenic non-protein coding RNA 1133 [gene_biotype:lincRNA transcript_biotype:lincRNA]; long intergenic non-protein coding RNA 1133 [Source:HGNC Symbol;Acc:HGNC:49447]; novel transcript; long non-coding RNA OTTHUMT00000060639.1 (RP11-48O20.4 gene; long non-coding RNA OTTHUMT00000060638.1 (RP11-48O20…	ncrna	UP
91	TC0100010277.hg.1	6.50206	7.16116	-1.5791	0.0130902	ENST00000415679; NONHSAT007036; OTTHUMT00000060640	havana:known chromosome:GRCh38:1:160020300:160020727:1 gene:ENSG00000237409 gene_biotype:processed_pseudogene transcript_biotype:processed_pseudogene; Non-coding transcript identified by NONCODE; Non-coding transcript identified by NONCODE: Linc; ribosomal protein L27a (RPL27A) pseudogene[gene_biotype:processed_pseudogene transcript_biotype:processed_pseudogene]	ncrna	DOWN
92	TC0100010331.hg.1	6.53337	5.80767	1.6537	0.00589309	NM_001007255; NM_152366; NR_033385; NR_033386; ENST00000368011; ENST00000392191; ENST00000392192; ENST00000469647; ENST00000471613; ENST00000475934; ENST00000490724; ENST00000494418; BC022077; BC032482; BC066896; OTTHUMT00000077092; OTTHUMT00000077094; OTTHUMT00000077095; OTTHUMT00000077096; OTTHUMT00000077097; OTTHUMT00000077098; OTTHUMT00000359222; OTTHUMT00000359223; CCDS30919.1; CCDS41425.1; …	Homo sapiens kelch domain containing 9 (KLHDC9), transcript variant 2, mRNA.; Homo sapiens kelch domain containing 9 (KLHDC9), transcript variant 1, mRNA.; Homo sapiens kelch domain containing 9 (KLHDC9), transcript variant 3, non-coding RNA.; Homo sapiens kelch domain containing 9 (KLHDC9), transcript variant 4, non-coding RNA.; kelch domain containing 9 [gene_biotype:protein_coding transcript_b…	coding	UP
93	TC0100010344.hg.1	5.69242	4.90345	1.72784	0.0384125	sherreybo.aAug10-unspliced	Transcript Identified by AceView	ncrna	UP
94	TC0100010403.hg.1	2.14197	1.50498	1.55508	0.0126339	lnc-NUF2-2:1; NONHSAT007269; TCONS_00001181	Transcript Originally Identified by LNCipedia, alternate transcript name: NONHSAT007269; Non-coding transcript identified by NONCODE: Linc; gene_id XLOC_000447; transcript_id TCONS_00001181; oId TCONS_00000440; linc_name linc-PBX1-1; tss_id TSS710; class_code u; gene_name linc-PBX1;	ncrna	UP
95	TC0100010417.hg.1	5.54418	6.43931	-1.85977	0.0127195	stuloybu.aAug10-unspliced	Transcript Identified by AceView	ncrna	DOWN
96	TC0100010442.hg.1	3.90211	4.74264	-1.79071	0.0145647	T024246	Transcript identified by MiTranscriptome	ncrna	DOWN
97	TC0100010459.hg.1	4.21516	5.01169	-1.73692	0.0237939	ENST00000447545; NONHSAT007330; OTTHUMT00000083895	havana:known chromosome:GRCh38:1:165671256:165671725:1 gene:ENSG00000230175 gene_biotype:processed_pseudogene transcript_biotype:processed_pseudogene; Non-coding transcript identified by NONCODE; Non-coding transcript identified by NONCODE: Antisense; ribosomal protein S13 (RPS13) pseudogene[gene_biotype:processed_pseudogene transcript_biotype:processed_pseudogene]	ncrna	DOWN
98	TC0100010609.hg.1	4.44144	3.1328	2.47708	0.00576287	NM_001136127; NM_001278252; NM_015569; ENST00000355305; ENST00000367731; ENST00000367733; ENST00000485254; ENST00000491124; ENST00000520906; ENST00000523513; ENST00000627582; BC064546; OTTHUMT00000084529; OTTHUMT00000084530; OTTHUMT00000084531; OTTHUMT00000098129; OTTHUMT00000098130; OTTHUMT00000378443; OTTHUMT00000378444; OTTHUMT00000484312; CCDS44276.1; CCDS60356.1; uc001gid.6; uc001gie.5; uc00…	Homo sapiens dynamin 3 (DNM3), transcript variant 2, mRNA.; Homo sapiens dynamin 3 (DNM3), transcript variant 3, mRNA.; Homo sapiens dynamin 3 (DNM3), transcript variant 1, mRNA.; dynamin 3 [gene_biotype:protein_coding transcript_biotype:protein_coding]; dynamin 3 [gene_biotype:protein_coding transcript_biotype:retained_intron]; Homo sapiens dynamin 3, mRNA (cDNA clone MGC:70433 IMAGE:5744324), c…	coding	UP
99	TC0100010617.hg.1	3.529	2.79543	1.66274	0.0352821	flolybu.aAug10-unspliced	Transcript Identified by AceView	ncrna	UP
100	TC0100010677.hg.1	2.79061	2.09811	1.61609	0.0202392	zeekerbo.aAug10-unspliced	Transcript Identified by AceView	ncrna	UP
101	TC0100010682.hg.1	4.89488	5.59033	-1.61938	0.0478376	ENST00000448158; NONHSAT007737; OTTHUMT00000084577	havana:known chromosome:GRCh38:1:174892417:174893155:1 gene:ENSG00000237249 gene_biotype:processed_pseudogene transcript_biotype:processed_pseudogene; Non-coding transcript identified by NONCODE; Non-coding transcript identified by NONCODE: Sense No Exonic; transmembrane protein 56 (TMEM56) pseudogene[gene_biotype:processed_pseudogene transcript_biotype:processed_pseudogene]	ncrna	DOWN
102	TC0100010736.hg.1	4.18328	5.09545	-1.88187	0.0402815	rokuyo.aAug10-unspliced	Transcript Identified by AceView	ncrna	DOWN
103	TC0100010775.hg.1	8.00819	9.17475	-2.24476	0.000577373	NM_001252511; NM_001252512; NM_003101; NR_045530; ENST00000367619; ENST00000426956; ENST00000539888; ENST00000540564; BC028940; OTTHUMT00000085286; OTTHUMT00000098558; CCDS1330.1; CCDS58047.1; CCDS58048.1; hsa_circ_0005271; hsa_circ_0007700; hsa_circ_0015436; hsa_circ_0015437; hsa_circ_0015438; hsa_circ_0015439; hsa_circ_0015440; hsa_circ_0015441; hsa_circ_0015442; hsa_circ_0015443; hsa_circ_0015…	Homo sapiens sterol O-acyltransferase 1 (SOAT1), transcript variant 2, mRNA.; Homo sapiens sterol O-acyltransferase 1 (SOAT1), transcript variant 3, mRNA.; Homo sapiens sterol O-acyltransferase 1 (SOAT1), transcript variant 1, mRNA.; Homo sapiens sterol O-acyltransferase 1 (SOAT1), transcript variant 4, non-coding RNA.; sterol O-acyltransferase 1 [gene_biotype:protein_coding transcript_biotype:pr…	coding	DOWN
104	TC0100010795.hg.1	3.2835	4.00011	-1.64332	0.00348414	choylobu.aAug10-unspliced	Transcript Identified by AceView	ncrna	DOWN
105	TC0100010874.hg.1	5.75659	4.93469	1.76774	0.028593	NM_001297669; NM_001297670; NM_001297671; NM_001297672; NM_015149; ENST00000304685; ENST00000360851; BC136591; OTTHUMT00000085481; OTTHUMT00000085742; CCDS1359.1; CCDS72992.1; hsa_circ_0015638; hsa_circ_0015639; hsa_circ_0015640; hsa_circ_0015641; hsa_circ_0015642; RGL1.cAug10; uc001gqm.4; uc001gqo.4	Homo sapiens ral guanine nucleotide dissociation stimulator-like 1 (RGL1), transcript variant 2, mRNA.; Homo sapiens ral guanine nucleotide dissociation stimulator-like 1 (RGL1), transcript variant 3, mRNA.; Homo sapiens ral guanine nucleotide dissociation stimulator-like 1 (RGL1), transcript variant 4, mRNA.; Homo sapiens ral guanine nucleotide dissociation stimulator-like 1 (RGL1), transcript v…	coding	UP
106	TC0100010887.hg.1	3.94808	4.74312	-1.73513	0.0164837	NM_030806; ENST00000235307; ENST00000367514; ENST00000477517; ENST00000489143; BC028567; OTTHUMT00000085784; OTTHUMT00000086146; OTTHUMT00000086147; OTTHUMT00000086148; C1orf21.jAug10; CCDS1362.1; uc001gqv.2; uc057nwx.1; uc057nwy.1; uc057nwz.1; NONHSAT008387; NONHSAT008388; NONHSAT008389	Homo sapiens chromosome 1 open reading frame 21 (C1orf21), mRNA.; chromosome 1 open reading frame 21 [gene_biotype:protein_coding transcript_biotype:protein_coding]; chromosome 1 open reading frame 21 [gene_biotype:protein_coding transcript_biotype:processed_transcript]; Homo sapiens chromosome 1 open reading frame 21, mRNA (cDNA clone MGC:16172 IMAGE:3635521), complete cds.; chromosome 1 open re…	coding	DOWN
107	TC0100010923.hg.1	3.58511	5.12467	-2.90707	0.012263	NM_001127708; NM_001127709; NM_001127710; NM_001303232; NM_005807; ENST00000367482; ENST00000367483; ENST00000367485; ENST00000445192; ENST00000533951; OTTHUMT00000086346; OTTHUMT00000382431; OTTHUMT00000382432; OTTHUMT00000382433; OTTHUMT00000382434; CCDS1369.1; CCDS44287.1; CCDS44288.1; uc001grt.5; uc001gru.5; uc009wyl.4; uc057nyq.1; uc057nyr.1; NONHSAT008445	Homo sapiens proteoglycan 4 (PRG4), transcript variant B, mRNA.; Homo sapiens proteoglycan 4 (PRG4), transcript variant C, mRNA.; Homo sapiens proteoglycan 4 (PRG4), transcript variant D, mRNA.; Homo sapiens proteoglycan 4 (PRG4), transcript variant E, mRNA.; Homo sapiens proteoglycan 4 (PRG4), transcript variant A, mRNA.; proteoglycan 4 [gene_biotype:protein_coding transcript_biotype:protein_cod…	coding	DOWN
108	TC0100010925.hg.1	3.15633	3.79622	-1.55821	0.0205438	NM_022375; ENST00000574641; BC069096; BC093987; BC093989; OTTHUMT00000438012; uc001gry.3; CCDS58051.1	Homo sapiens oculomedin (OCLM), mRNA.; oculomedin [gene_biotype:protein_coding transcript_biotype:protein_coding]; Homo sapiens oculomedin, mRNA (cDNA clone MGC:95371 IMAGE:7216910), complete cds.; Homo sapiens oculomedin, mRNA (cDNA clone MGC:121022 IMAGE:7939832), complete cds.; Homo sapiens oculomedin, mRNA (cDNA clone MGC:121024 IMAGE:7939834), complete cds.; oculomedin[gene_biotype:protein_c…	coding	DOWN
109	TC0100011096.hg.1	7.19015	7.79173	-1.51738	0.0224543	NM_133494; ENST00000367383; ENST00000367385; ENST00000391974; ENST00000417895; ENST00000442588; ENST00000493790; ENST00000538004; ENST00000544035; OTTHUMT00000086550; OTTHUMT00000086551; OTTHUMT00000086552; OTTHUMT00000086553; OTTHUMT00000086554; OTTHUMT00000399550; OTTHUMT00000399555; OTTHUMT00000399556; BC156616; CCDS1394.1; hsa_circ_0000169; hsa_circ_0002528; hsa_circ_0006267; hsa_circ_0008188…	Homo sapiens NIMA-related kinase 7 (NEK7), mRNA.; NIMA-related kinase 7 [gene_biotype:protein_coding transcript_biotype:protein_coding]; NIMA-related kinase 7 [gene_biotype:protein_coding transcript_biotype:processed_transcript]; NIMA-related kinase 7 [gene_biotype:protein_coding transcript_biotype:retained_intron]; NIMA (never in mitosis gene a)-related kinase 7[gene_biotype:protein_coding trans…	coding	DOWN
110	TC0100011129.hg.1	5.47468	4.73376	1.67125	0.00257357	NM_001276464; NM_003822; NM_205860; ENST00000236914; ENST00000367357; ENST00000367362; ENST00000447034; ENST00000474307; ENST00000544748; BC118571; BC118652; OTTHUMT00000086497; OTTHUMT00000086498; OTTHUMT00000086499; OTTHUMT00000086500; OTTHUMT00000086501; CCDS1400.1; CCDS1401.1; CCDS60383.1; hsa_circ_0015813; hsa_circ_0015814; hsa_circ_0015815; hsa_circ_0015816; NR5A2.hAug10; uc001gvb.5; uc001g…	Homo sapiens nuclear receptor subfamily 5, group A, member 2 (NR5A2), transcript variant 3, mRNA.; Homo sapiens nuclear receptor subfamily 5, group A, member 2 (NR5A2), transcript variant 2, mRNA.; Homo sapiens nuclear receptor subfamily 5, group A, member 2 (NR5A2), transcript variant 1, mRNA.; nuclear receptor subfamily 5, group A, member 2 [gene_biotype:protein_coding transcript_biotype:protei…	coding	UP
111	TC0100011195.hg.1	5.52171	6.2413	-1.64671	0.0150776	zorkobu.aAug10-unspliced	Transcript Identified by AceView	ncrna	DOWN
112	TC0100011225.hg.1	3.41978	4.38417	-1.95125	0.0341107	NONHSAT008825	Non-coding transcript identified by NONCODE; Non-coding transcript identified by NONCODE: Sense No Exonic	ncrna	DOWN
113	TC0100011245.hg.1	5.94297	5.28268	1.58041	0.00953647	NM_000674; NM_001048230; ENST00000309502; ENST00000337894; ENST00000367235; ENST00000367236; ENST00000464019; ENST00000467253; ENST00000472535; ENST00000618295; BC026340; OTTHUMT00000100273; OTTHUMT00000100274; OTTHUMT00000101318; OTTHUMT00000101319; OTTHUMT00000101320; OTTHUMT00000101321; uc001gze.1; CCDS1434.1; uc001gzf.2; uc031vkk.2; uc057onx.1; uc057onz.1; uc057ooa.1; uc057ooc.1; uc057ood.1	Homo sapiens adenosine A1 receptor (ADORA1), transcript variant 1, mRNA.; Homo sapiens adenosine A1 receptor (ADORA1), transcript variant 2, mRNA.; adenosine A1 receptor [gene_biotype:protein_coding transcript_biotype:protein_coding]; adenosine A1 receptor [gene_biotype:protein_coding transcript_biotype:processed_transcript]; Homo sapiens adenosine A1 receptor, mRNA (cDNA clone MGC:26536 IMAGE:47…	coding	UP
114	TC0100011264.hg.1	4.51752	5.11886	-1.51712	0.0378115	rorrorbu.aAug10; T028435; T028436; T028437; T028438; T028439; T028440; T028441	Transcript Identified by AceView; Transcript identified by MiTranscriptome	ncrna	DOWN
115	TC0100011265.hg.1	7.11636	6.49455	1.53881	5.85e-05	T028452	Transcript identified by MiTranscriptome	ncrna	UP
116	TC0100011352.hg.1	2.52449	1.76494	1.69295	0.0051347	lnc-MFSD4-2:1; NONHSAT009026; TCONS_00001250	Transcript Originally Identified by LNCipedia, alternate transcript name: NONHSAT009026; Non-coding transcript identified by NONCODE: Linc; gene_id XLOC_000535; transcript_id TCONS_00001250; oId TCONS_00000519; linc_name linc-FAM72A-3; tss_id TSS830; class_code u; gene_name linc-FAM72A-3;	ncrna	UP
117	TC0100011402.hg.1	3.37821	6.99331	-12.2533	0.00031583	NM_000715; ENST00000367070; ENST00000421786; ENST00000424088; BC022312; OTTHUMT00000088089; OTTHUMT00000088105; OTTHUMT00000317671; uc001hfo.3; CCDS1477.1; uc057oyz.1; uc057oza.1; NONHSAT009106; NONHSAT009107	Homo sapiens complement component 4 binding protein, alpha (C4BPA), mRNA.; complement component 4 binding protein, alpha [gene_biotype:protein_coding transcript_biotype:protein_coding]; complement component 4 binding protein, alpha [gene_biotype:protein_coding transcript_biotype:nonsense_mediated_decay]; Homo sapiens complement component 4 binding protein, alpha, mRNA (cDNA clone MGC:22604 IMAGE:…	coding	DOWN
118	TC0100011422.hg.1	6.2065	7.11545	-1.87767	0.0139014	kyply.aAug10-unspliced	Transcript Identified by AceView	ncrna	DOWN
119	TC0100011472.hg.1	5.71138	4.79641	1.88553	0.00365884	NM_001122834; NM_001170564; NM_001170580; NM_001170587; NM_001170588; NM_018194; ENST00000261458; ENST00000367009; ENST00000367010; ENST00000413764; ENST00000426968; ENST00000537898; ENST00000541565; ENST00000545154; ENST00000545781; BC039071; BC117130; OTTHUMT00000088659; OTTHUMT00000088660; OTTHUMT00000088661; OTTHUMT00000088662; uc001hia.4; uc009xcx.3; uc009xcy.3; uc010psq.2; uc010psr.2; CCDS1…	Homo sapiens hedgehog acyltransferase (HHAT), transcript variant 2, mRNA.; Homo sapiens hedgehog acyltransferase (HHAT), transcript variant 3, mRNA.; Homo sapiens hedgehog acyltransferase (HHAT), transcript variant 6, mRNA.; Homo sapiens hedgehog acyltransferase (HHAT), transcript variant 5, mRNA.; Homo sapiens hedgehog acyltransferase (HHAT), transcript variant 4, mRNA.; Homo sapiens hedgehog ac…	coding	UP
120	TC0100011486.hg.1	4.04641	4.69481	-1.56743	0.0491162	NONHSAT009285	Non-coding transcript identified by NONCODE; Non-coding transcript identified by NONCODE: Sense No Exonic	ncrna	DOWN
121	TC0100011533.hg.1	7.40261	6.44175	1.94647	0.0115821	NM_001030287; NM_001040619; NM_001206484; NM_001206486; NM_001206488; NM_001674; ENST00000336937; ENST00000341491; ENST00000366981; ENST00000366983; ENST00000366985; ENST00000366987; ENST00000464547; ENST00000465155; ENST00000492118; ENST00000613104; ENST00000613954; BC006322; OTTHUMT00000089296; OTTHUMT00000089297; OTTHUMT00000089298; OTTHUMT00000089299; OTTHUMT00000089312; OTTHUMT00000098523; O…	Homo sapiens activating transcription factor 3 (ATF3), transcript variant 3, mRNA.; Homo sapiens activating transcription factor 3 (ATF3), transcript variant 4, mRNA.; Homo sapiens activating transcription factor 3 (ATF3), transcript variant 5, mRNA.; Homo sapiens activating transcription factor 3 (ATF3), transcript variant 7, mRNA.; Homo sapiens activating transcription factor 3 (ATF3), transcri…	coding	UP
122	TC0100011601.hg.1	2.69573	2.09275	1.51885	0.0403901	T030436	Transcript identified by MiTranscriptome	ncrna	UP
123	TC0100011665.hg.1	8.04899	8.66002	-1.52736	0.000459104	NM_022746; ENST00000366910; ENST00000407981; ENST00000443880; ENST00000463976; ENST00000472269; ENST00000492847; ENST00000496110; BC010619; OTTHUMT00000090904; OTTHUMT00000090905; OTTHUMT00000090906; OTTHUMT00000090907; OTTHUMT00000090908; OTTHUMT00000090909; OTTHUMT00000090910; CCDS1526.1; hsa_circ_0016525; uc001hms.4; uc057pol.1; uc057pom.1; uc057pon.1; uc057poo.1; uc057pop.1; uc057poq.1; NONHS…	Homo sapiens mitochondrial amidoxime reducing component 1 (MARC1), mRNA.; mitochondrial amidoxime reducing component 1 [gene_biotype:protein_coding transcript_biotype:protein_coding]; mitochondrial amidoxime reducing component 1 [gene_biotype:protein_coding transcript_biotype:nonsense_mediated_decay]; mitochondrial amidoxime reducing component 1 [gene_biotype:protein_coding transcript_biotype:pro…	coding	DOWN
124	TC0100011719.hg.1	4.53649	5.25919	-1.65027	0.0423956	T031363; T031364	Transcript identified by MiTranscriptome	ncrna	DOWN
125	TC0100011785.hg.1	1.9788	2.63892	-1.58021	0.00594067	ENST00000440540.1; OTTHUMT00000099050; uc057pyd.1; ENST00000440540; HG493279.1:1..535:ncRNA; NONHSAT009879	N/A; novel transcript; havana:known chromosome:GRCh38:1:226148003:226155071:1 gene:ENSG00000234478 gene_biotype:antisense transcript_biotype:antisense; long non-coding RNA OTTHUMT00000099050.2 (RP11-275I14.4 gene; Non-coding transcript identified by NONCODE: Antisense	ncrna	DOWN
126	TC0100011866.hg.1	4.50567	5.11515	-1.52572	0.0294231	T032321	Transcript identified by MiTranscriptome	ncrna	DOWN
127	TC0100012062.hg.1	6.82137	7.86867	-2.06665	0.000760837	NM_001079515; NM_001287801; NM_001287802; NM_003193; ENST00000366601; ENST00000406207; ENST00000461651; ENST00000465463; ENST00000472011; ENST00000482230; ENST00000543662; BC008654; OTTHUMT00000096458; OTTHUMT00000096459; OTTHUMT00000097365; OTTHUMT00000097367; OTTHUMT00000347129; CCDS1605.1; CCDS73052.1; hsa_circ_0006021; hsa_circ_0006474; hsa_circ_0007247; hsa_circ_0008908; hsa_circ_0017051; hs…	Homo sapiens tubulin folding cofactor E (TBCE), transcript variant 1, mRNA.; Homo sapiens tubulin folding cofactor E (TBCE), transcript variant 3, mRNA.; Homo sapiens tubulin folding cofactor E (TBCE), transcript variant 4, mRNA.; Homo sapiens tubulin folding cofactor E (TBCE), transcript variant 2, mRNA.; tubulin folding cofactor E [gene_biotype:protein_coding transcript_biotype:protein_coding];…	coding	DOWN
128	TC0100012089.hg.1	4.35463	3.34268	2.01663	0.0116779	NM_003272; ENST00000366591; ENST00000366592; ENST00000419162; ENST00000454895; ENST00000477559; BC012100; OTTHUMT00000092761; OTTHUMT00000092762; OTTHUMT00000092763; OTTHUMT00000092764; OTTHUMT00000092765; uc001hxq.3; CCDS1609.1; hsa_circ_0004595; hsa_circ_0017114; hsa_circ_0017115; hsa_circ_0017116; hsa_circ_0017117; hsa_circ_0017118; uc057qow.1; uc057qox.1; uc057qoy.1; uc057qoz.1; chr1_23633200…	Homo sapiens G protein-coupled receptor 137B (GPR137B), mRNA.; G protein-coupled receptor 137B [gene_biotype:protein_coding transcript_biotype:retained_intron]; G protein-coupled receptor 137B [gene_biotype:protein_coding transcript_biotype:protein_coding]; G protein-coupled receptor 137B [gene_biotype:protein_coding transcript_biotype:nonsense_mediated_decay]; G protein-coupled receptor 137B [ge…	coding	UP
129	TC0100012101.hg.1	6.6338	7.23862	-1.52079	0.047293	NM_000254; NM_001291939; NM_001291940; ENST00000366576; ENST00000366577; ENST00000463959; ENST00000470570; ENST00000535889; BC130616; BC136440; BC144095; BC144097; OTTHUMT00000096632; OTTHUMT00000096633; OTTHUMT00000096634; OTTHUMT00000099202; uc010pxx.2; CCDS1614.1; CCDS73054.1; hsa_circ_0003219; hsa_circ_0003929; hsa_circ_0004039; hsa_circ_0007875; hsa_circ_0017139; hsa_circ_0017140; hsa_circ_0…	Homo sapiens 5-methyltetrahydrofolate-homocysteine methyltransferase (MTR), transcript variant 1, mRNA.; Homo sapiens 5-methyltetrahydrofolate-homocysteine methyltransferase (MTR), transcript variant 2, mRNA.; Homo sapiens 5-methyltetrahydrofolate-homocysteine methyltransferase (MTR), transcript variant 3, mRNA.; 5-methyltetrahydrofolate-homocysteine methyltransferase [gene_biotype:protein_coding…	coding	DOWN
130	TC0100012103.hg.1	2.85919	4.41078	-2.93138	0.0225902	darawbo.aAug10-unspliced	Transcript Identified by AceView	ncrna	DOWN
131	TC0100012113.hg.1	2.07543	2.69216	-1.53339	0.0299189	NM_001035; ENST00000360064; ENST00000366574; ENST00000462585; ENST00000466626; ENST00000608590; ENST00000609119; ENST00000609253; OTTHUMT00000095402; OTTHUMT00000095403; OTTHUMT00000095404; OTTHUMT00000471892; OTTHUMT00000471893; OTTHUMT00000471894; CCDS55691.1; hsa_circ_0017166; hsa_circ_0017167; hsa_circ_0017168; hsa_circ_0017169; hsa_circ_0017170; hsa_circ_0017171; hsa_circ_0017172; hsa_circ_0…	Homo sapiens ryanodine receptor 2 (cardiac) (RYR2), mRNA.; ryanodine receptor 2 (cardiac) [gene_biotype:protein_coding transcript_biotype:protein_coding]; ryanodine receptor 2 (cardiac) [gene_biotype:protein_coding transcript_biotype:processed_transcript]; ryanodine receptor 2 (cardiac)[gene_biotype:protein_coding transcript_biotype:protein_coding]; ryanodine receptor 2 (cardiac)[gene_biotype:pro…	coding	DOWN
132	TC0100012172.hg.1	8.27503	8.92931	-1.57383	0.00712896	NM_003686; NM_006027; NM_130398; ENST00000348581; ENST00000366548; ENST00000423131; ENST00000437497; ENST00000450748; ENST00000469419; ENST00000493702; ENST00000518483; ENST00000518741; ENST00000519225; ENST00000521202; ENST00000523590; BC007491; OTTHUMT00000096405; OTTHUMT00000096406; OTTHUMT00000096407; OTTHUMT00000096408; OTTHUMT00000096409; OTTHUMT00000096410; OTTHUMT00000096411; OTTHUMT00000…	Homo sapiens exonuclease 1 (EXO1), transcript variant 3, mRNA.; Homo sapiens exonuclease 1 (EXO1), transcript variant 1, mRNA.; Homo sapiens exonuclease 1 (EXO1), transcript variant 2, mRNA.; exonuclease 1 [gene_biotype:protein_coding transcript_biotype:protein_coding]; exonuclease 1 [gene_biotype:protein_coding transcript_biotype:processed_transcript]; Homo sapiens exonuclease 1, mRNA (cDNA clon…	coding	DOWN
133	TC0100012177.hg.1	2.67093	2.01762	1.57277	0.0383072	T034027	Transcript identified by MiTranscriptome	ncrna	UP
134	TC0100012201.hg.1	3.80014	4.71756	-1.88874	0.00882265	vykloy.aAug10-unspliced	Transcript Identified by AceView	ncrna	DOWN
135	TC0100012242.hg.1	6.21466	7.18666	-1.96156	0.000972602	NM_001143943; NM_001290327; NM_032328; NR_026587; ENST00000366521; ENST00000366522; ENST00000366523; ENST00000391837; ENST00000425550; ENST00000427529; ENST00000447569; ENST00000473686; ENST00000479260; ENST00000479923; ENST00000487845; ENST00000495271; ENST00000497591; ENST00000518607; ENST00000549220; ENST00000551317; BC005357; OTTHUMT00000097407; OTTHUMT00000097408; OTTHUMT00000097409; OTTHUMT…	Homo sapiens EF-hand calcium binding domain 2 (EFCAB2), transcript variant 2, mRNA.; Homo sapiens EF-hand calcium binding domain 2 (EFCAB2), transcript variant 5, mRNA.; Homo sapiens EF-hand calcium binding domain 2 (EFCAB2), transcript variant 1, mRNA.; Homo sapiens EF-hand calcium binding domain 2 (EFCAB2), transcript variant 4, non-coding RNA.; EF-hand calcium binding domain 2 [gene_biotype:pr…	coding	DOWN
136	TC0100012295.hg.1	4.51878	3.33785	2.26722	0.012221	NONHSAT010750	Non-coding transcript identified by NONCODE; Non-coding transcript identified by NONCODE: Linc	ncrna	UP
137	TC0100012384.hg.1	4.79267	4.14057	1.57145	0.000462336	NR_026820; NR_026818_2; NR_026822_3; ENST00000417324.1; ENST00000461467.1; OTTHUMT00000002842; OTTHUMT00000002843; uc001aak.4; uc057aua.1; ENST00000417324; ENST00000461467; HG491499.1:1..1187:ncRNA; HG491500.1:1..590:ncRNA; NONHSAT000013; NONHSAT000014; NR_026818.1:1..1130:ncRNA	Homo sapiens family with sequence similarity 138, member F (FAM138F), long non-coding RNA.; Homo sapiens family with sequence similarity 138, member A (FAM138A), long non-coding RNA.; Homo sapiens family with sequence similarity 138, member C (FAM138C), long non-coding RNA.; family with sequence similarity 138, member A [Source:HGNC Symbol;Acc:HGNC:32334]; family with sequence similarity 138, mem…	ncrna	UP
138	TC0100012617.hg.1	2.05093	2.66706	-1.53276	0.0271281	T001830; T001831; T001832	Transcript identified by MiTranscriptome	ncrna	DOWN
139	TC0100012668.hg.1	4.37777	3.73248	1.56406	0.00281133	NM_015557; ENST00000262450; ENST00000377999; ENST00000462991; ENST00000475121; ENST00000491020; ENST00000496404; OTTHUMT00000002823; OTTHUMT00000002824; OTTHUMT00000002825; OTTHUMT00000002826; OTTHUMT00000002827; OTTHUMT00000002828; BC148803; CCDS57.1; RPL22andCHD5.aAug10; RPL22andCHD5.kAug10; uc001amb.3; uc057bsy.1; uc057bsz.1; uc057bta.1; uc057btb.1; uc057btc.1	Homo sapiens chromodomain helicase DNA binding protein 5 (CHD5), mRNA.; chromodomain helicase DNA binding protein 5 [gene_biotype:protein_coding transcript_biotype:protein_coding]; chromodomain helicase DNA binding protein 5 [gene_biotype:protein_coding transcript_biotype:nonsense_mediated_decay]; chromodomain helicase DNA binding protein 5[gene_biotype:protein_coding transcript_biotype:protein_c…	coding	UP
140	TC0100012820.hg.1	2.91597	3.65852	-1.67313	0.0374142	storerbo.aAug10-unspliced	Transcript Identified by AceView	ncrna	DOWN
141	TC0100012838.hg.1	3.10632	3.72787	-1.53853	0.0450561	T002903	Transcript identified by MiTranscriptome	ncrna	DOWN
142	TC0100012839.hg.1	3.18091	3.98335	-1.74404	0.00293405	T002904	Transcript identified by MiTranscriptome	ncrna	DOWN
143	TC0100012946.hg.1	3.29538	3.94484	-1.56858	0.0365402	ENST00000357367; ENST00000614831; ENST00000621519; OTTHUMT00000022043; NM_001012276_2; BC140755_2; BC144565_2; CCDS72709.1; PRAMEF8.aAug10; uc031tpu.2; uc031tpv.2; uc057cky.1	PRAME family member 8 [gene_biotype:protein_coding transcript_biotype:protein_coding]; PRAME family member 8[gene_biotype:protein_coding transcript_biotype:protein_coding]; Homo sapiens PRAME family member 8 (PRAMEF8), mRNA.; Homo sapiens PRAME family member 7, mRNA (cDNA clone MGC:176432 IMAGE:9021623), complete cds.; Homo sapiens PRAME family member 8, mRNA (cDNA clone MGC:178110 IMAGE:9053093)…	coding	DOWN
144	TC0100013028.hg.1	8.35486	7.6009	1.68641	0.000281046	NM_004431; ENST00000358432; ENST00000461614; ENST00000462805; ENST00000480202; BC037166; OTTHUMT00000026322; OTTHUMT00000026323; OTTHUMT00000026324; OTTHUMT00000085366; uc001aya.2; CCDS169.1; hsa_circ_0005240; hsa_circ_0010120; hsa_circ_0010121; hsa_circ_0010122; hsa_circ_0010123; hsa_circ_0010124; hsa_circ_0010125; hsa_circ_0010126; hsa_circ_0010127; hsa_circ_0010128; hsa_circ_0010129; hsa_circ_…	Homo sapiens EPH receptor A2 (EPHA2), mRNA.; EPH receptor A2 [gene_biotype:protein_coding transcript_biotype:protein_coding]; EPH receptor A2 [gene_biotype:protein_coding transcript_biotype:processed_transcript]; Homo sapiens EPH receptor A2, mRNA (cDNA clone MGC:29717 IMAGE:5090654), complete cds.; EPH receptor A2[gene_biotype:protein_coding transcript_biotype:protein_coding]; EPH receptor A2[ge…	coding	UP
145	TC0100013119.hg.1	4.96345	5.67288	-1.63516	0.00160579	NR_031622; ENST00000408735; uc031trl.1; LM610115.1:1..78:precursor_RNA; NONHSAT001272; NR_031622.1:1..78:precursor_RNA	Homo sapiens microRNA 1290 (MIR1290), microRNA.; microRNA 1290 [gene_biotype:miRNA transcript_biotype:miRNA]; microRNA 1290 [Source:HGNC Symbol;Acc:HGNC:35283]; microRNA hsa-mir-1290 precursor; Non-coding transcript identified by NONCODE; microRNA 1290 precursor.	ncrna	DOWN
146	TC0100013182.hg.1	9.56379	8.68807	1.83493	0.000487755	NM_018584; ENST00000375078; ENST00000489020; OTTHUMT00000007949; OTTHUMT00000007950; CCDS207.1; hsa_circ_0010419; hsa_circ_0010420; uc001bdh.4; uc057czd.1; NONHSAT001373	Homo sapiens calcium/calmodulin-dependent protein kinase II inhibitor 1 (CAMK2N1), mRNA.; calcium/calmodulin-dependent protein kinase II inhibitor 1 [gene_biotype:protein_coding transcript_biotype:protein_coding]; calcium/calmodulin-dependent protein kinase II inhibitor 1 [gene_biotype:protein_coding transcript_biotype:processed_transcript]; calcium/calmodulin-dependent protein kinase II inhibito…	coding	UP
147	TC0100013365.hg.1	5.96656	5.37686	1.50493	0.0206539	korrobo.aAug10	Transcript Identified by AceView	ncrna	UP
148	TC0100013445.hg.1	12.1099	11.0551	2.07738	4.07e-05	NM_002038; NM_022872; NM_022873; ENST00000339145; ENST00000361157; ENST00000362020; BC011601; BC015603; OTTHUMT00000009780; OTTHUMT00000009781; OTTHUMT00000009782; CCDS306.1; CCDS307.1; CCDS308.1; hsa_circ_0002470; hsa_circ_0011080; hsa_circ_0011081; hsa_circ_0011082; hsa_circ_0011083; hsa_circ_0011084; IFI6.aAug10; IFI6.bAug10; uc001bon.2; uc001boo.2; uc001bop.2	Homo sapiens interferon, alpha-inducible protein 6 (IFI6), transcript variant 1, mRNA.; Homo sapiens interferon, alpha-inducible protein 6 (IFI6), transcript variant 2, mRNA.; Homo sapiens interferon, alpha-inducible protein 6 (IFI6), transcript variant 3, mRNA.; interferon, alpha-inducible protein 6 [gene_biotype:protein_coding transcript_biotype:protein_coding]; Homo sapiens interferon, alpha-i…	coding	UP
149	TC0100013473.hg.1	3.45563	4.12064	-1.58558	0.0177787	ENST00000604716.1; OTTHUMT00000469689; uc057dxy.1; ENST00000604716; HG491815.1:1..1945:ncRNA; lnc-DNAJC8-1:1; lnc-DNAJC8-1:2; NONHSAT001943; NONHSAT001944; NONHSAT001945; NONHSAT001946; NONHSAT001947; TCONS_00001440; TCONS_00001441	N/A; novel transcript; havana:known chromosome:GRCh38:1:28239509:28241453:-1 gene:ENSG00000270605 gene_biotype:antisense transcript_biotype:antisense; long non-coding RNA OTTHUMT00000469689.1 (RP5-1092A3.4 gene; Transcript Originally Identified by LNCipedia, alternate transcript name: NONHSAT001944; Transcript Originally Identified by LNCipedia, alternate transcript name: NONHSAT001946; Non-codin…	ncrna	DOWN
150	TC0100013561.hg.1	6.61689	5.92854	1.61144	0.0358102	NM_004102; ENST00000373713; ENST00000482018; ENST00000497275; ENST00000498148; BC007021; OTTHUMT00000010683; OTTHUMT00000010684; OTTHUMT00000010685; OTTHUMT00000091362; CCDS342.1; uc001bss.2; uc057edw.1; uc057edx.1; uc057edy.1	Homo sapiens fatty acid binding protein 3, muscle and heart (FABP3), mRNA.; fatty acid binding protein 3, muscle and heart [gene_biotype:protein_coding transcript_biotype:protein_coding]; fatty acid binding protein 3, muscle and heart [gene_biotype:protein_coding transcript_biotype:processed_transcript]; fatty acid binding protein 3, muscle and heart [gene_biotype:protein_coding transcript_biotyp…	coding	UP
151	TC0100013581.hg.1	6.60278	5.92969	1.59449	0.0321775	NM_001281987; NM_001281988; NM_144569; ENST00000257100; ENST00000360482; ENST00000452755; ENST00000460061; ENST00000468720; ENST00000473361; ENST00000485944; ENST00000525930; ENST00000528579; ENST00000528791; ENST00000529396; ENST00000531039; ENST00000532604; ENST00000533231; BC114430; OTTHUMT00000011053; OTTHUMT00000011205; OTTHUMT00000011207; OTTHUMT00000011208; OTTHUMT00000011209; OTTHUMT00000…	Homo sapiens SPOC domain containing 1 (SPOCD1), transcript variant 2, mRNA.; Homo sapiens SPOC domain containing 1 (SPOCD1), transcript variant 3, mRNA.; Homo sapiens SPOC domain containing 1 (SPOCD1), transcript variant 1, mRNA.; SPOC domain containing 1 [gene_biotype:protein_coding transcript_biotype:protein_coding]; SPOC domain containing 1 [gene_biotype:protein_coding transcript_biotype:retai…	coding	UP
152	TC0100013792.hg.1	7.72293	8.38928	-1.58705	0.00603208	ENST00000406997; NONHSAT002548; OTTHUMT00000023010	heat shock 10kDa protein 1 pseudogene 8 [gene_biotype:processed_pseudogene transcript_biotype:processed_pseudogene]; Non-coding transcript identified by NONCODE; Non-coding transcript identified by NONCODE: Antisense; heat shock 10kDa protein 1 (chaperonin 10) (HSPE1) pseudogene[gene_biotype:processed_pseudogene transcript_biotype:processed_pseudogene]	ncrna	DOWN
153	TC0100013842.hg.1	4.8914	4.30438	1.50213	0.000336059	lawbaw.aAug10-unspliced	Transcript Identified by AceView	ncrna	UP
154	TC0100013971.hg.1	3.16014	3.80378	-1.56227	0.000123473	uc057fub.1; ENST00000516337; NONHSAT002873	N/A; ncrna:novel chromosome:GRCh38:1:44333105:44333178:-1 gene:ENSG00000252146 gene_biotype:miRNA transcript_biotype:miRNA; Non-coding transcript identified by NONCODE	ncrna	DOWN
155	TC0100014099.hg.1	5.23628	4.56561	1.5918	0.028312	T010588	Transcript identified by MiTranscriptome	ncrna	UP
156	TC0100014127.hg.1	4.11893	3.48967	1.54678	0.00110913	NM_001286238; NM_001286239; NM_019073; ENST00000371841; ENST00000371843; ENST00000371847; ENST00000396199; ENST00000463938; ENST00000465990; ENST00000471975; ENST00000487543; ENST00000487629; ENST00000490850; ENST00000603831; BC020660; OTTHUMT00000021347; OTTHUMT00000021348; OTTHUMT00000021349; OTTHUMT00000021350; OTTHUMT00000021351; OTTHUMT00000021352; OTTHUMT00000021353; OTTHUMT00000021354; OTT…	Homo sapiens spermatogenesis associated 6 (SPATA6), transcript variant 2, mRNA.; Homo sapiens spermatogenesis associated 6 (SPATA6), transcript variant 3, mRNA.; Homo sapiens spermatogenesis associated 6 (SPATA6), transcript variant 1, mRNA.; spermatogenesis associated 6 [gene_biotype:protein_coding transcript_biotype:protein_coding]; spermatogenesis associated 6 [gene_biotype:protein_coding tran…	coding	UP
157	TC0100014158.hg.1	3.41344	4.83786	-2.68407	0.002094	smorboy.aAug10-unspliced	Transcript Identified by AceView	ncrna	DOWN
158	TC0100014211.hg.1	7.69399	8.33617	-1.56069	0.00789448	ENST00000437890; OTTHUMT00000024695	ribosomal protein S13 pseudogene 2 [gene_biotype:processed_pseudogene transcript_biotype:processed_pseudogene]; ribosomal protein S13 (RPS13) pseudogene[gene_biotype:processed_pseudogene transcript_biotype:processed_pseudogene]	ncrna	DOWN
159	TC0100014238.hg.1	3.45572	4.27916	-1.76962	0.0117423	NR_002314; ENST00000443844; ENST00000562700; ENST00000563752; ENST00000566100; ENST00000566461; ENST00000569142; blawpeybo.bAug10; FLJ40434.cAug10; NONHSAT003321; NONHSAT003322; NONHSAT003323; NONHSAT003324; OTTHUMT00000022108; OTTHUMT00000422837; OTTHUMT00000422838; OTTHUMT00000422839; OTTHUMT00000422840; OTTHUMT00000422841; TCONS_l2_00001237; TCONS_l2_00001238; TCONS_l2_00002500	Homo sapiens solute carrier family 25 (mitochondrial carrier; phosphate carrier), member 3 pseudogene 1 (SLC25A3P1), non-coding RNA.; solute carrier family 25 (mitochondrial carrier; phosphate carrier), member 3 pseudogene 1 [gene_biotype:transcribed_processed_pseudogene transcript_biotype:transcribed_processed_pseudogene]; solute carrier family 25 (mitochondrial carrier; phosphate carrier), memb…	ncrna	DOWN
160	TC0100014243.hg.1	8.87015	9.50929	-1.55741	0.00142496	NM_001168551; NM_018087; NR_033142; ENST00000371429; ENST00000480952; BC003082; OTTHUMT00000022101; OTTHUMT00000022102; CCDS583.1; hsa_circ_0005482; hsa_circ_0006676; hsa_circ_0009070; hsa_circ_0012597; hsa_circ_0012598; hsa_circ_0012599; hsa_circ_0012600; hsa_circ_0012601; hsa_circ_0012602; hsa_circ_0012603; hsa_circ_0012604; hsa_circ_0012605; hsa_circ_0012606; hsa_circ_0012607; hsa_circ_0012608…	Homo sapiens NDC1 transmembrane nucleoporin (NDC1), transcript variant 2, mRNA.; Homo sapiens NDC1 transmembrane nucleoporin (NDC1), transcript variant 1, mRNA.; Homo sapiens NDC1 transmembrane nucleoporin (NDC1), transcript variant 3, non-coding RNA.; NDC1 transmembrane nucleoporin [gene_biotype:protein_coding transcript_biotype:protein_coding]; NDC1 transmembrane nucleoporin [gene_biotype:prote…	coding	DOWN
161	TC0100014245.hg.1	6.69448	7.47893	-1.72243	0.00256579	NM_018982; NR_036639; NR_036640; ENST00000072644; ENST00000371399; ENST00000412288; ENST00000464950; ENST00000465897; ENST00000469457; ENST00000472983; ENST00000480151; BC064590; OTTHUMT00000022103; OTTHUMT00000022104; OTTHUMT00000023104; OTTHUMT00000023105; OTTHUMT00000023106; OTTHUMT00000023107; OTTHUMT00000023108; CCDS584.1; hsa_circ_0007074; hsa_circ_0012620; hsa_circ_0012621; hsa_circ_001262…	Homo sapiens Yip1 domain family, member 1 (YIPF1), transcript variant 1, mRNA.; Homo sapiens Yip1 domain family, member 1 (YIPF1), transcript variant 2, non-coding RNA.; Homo sapiens Yip1 domain family, member 1 (YIPF1), transcript variant 3, non-coding RNA.; Yip1 domain family, member 1 [gene_biotype:protein_coding transcript_biotype:protein_coding]; Yip1 domain family, member 1 [gene_biotype:pr…	coding	DOWN
162	TC0100014247.hg.1	8.47162	9.39707	-1.89927	0.0012167	NM_016126; ENST00000194214; ENST00000371376; ENST00000371377; ENST00000371378; ENST00000488884; ENST00000489675; BC005245; OTTHUMT00000023114; OTTHUMT00000023215; OTTHUMT00000023216; OTTHUMT00000023217; OTTHUMT00000023218; OTTHUMT00000023227; CCDS41341.1; hsa_circ_0012625; uc001cwh.4; uc001cwi.2; uc057gsu.1; uc057gsv.1; uc057gsw.1; uc057gsx.1; NONHSAT003342; NONHSAT003343; NONHSAT003344	Homo sapiens heat shock protein family B (small), member 11 (HSPB11), mRNA.; heat shock protein family B (small), member 11 [gene_biotype:protein_coding transcript_biotype:protein_coding]; heat shock protein family B (small), member 11 [gene_biotype:protein_coding transcript_biotype:processed_transcript]; Homo sapiens heat shock protein family B (small), member 11, mRNA (cDNA clone MGC:12277 IMAG…	coding	DOWN
163	TC0100014257.hg.1	8.49665	9.09436	-1.51332	0.00310632	NM_001009955; NM_018070; NM_145716; ENST00000326956; ENST00000357475; ENST00000371319; ENST00000371320; ENST00000417664; ENST00000420121; ENST00000426150; ENST00000444533; ENST00000448572; ENST00000525990; ENST00000528787; ENST00000528930; ENST00000530618; ENST00000533209; ENST00000533946; ENST00000610401; BC003605; BC066365; OTTHUMT00000022720; OTTHUMT00000022721; OTTHUMT00000022722; OTTHUMT0000…	Homo sapiens single stranded DNA binding protein 3 (SSBP3), transcript variant 3, mRNA.; Homo sapiens single stranded DNA binding protein 3 (SSBP3), transcript variant 2, mRNA.; Homo sapiens single stranded DNA binding protein 3 (SSBP3), transcript variant 1, mRNA.; single stranded DNA binding protein 3 [gene_biotype:protein_coding transcript_biotype:processed_transcript]; single stranded DNA bin…	coding	DOWN
164	TC0100014276.hg.1	9.59	10.3409	-1.68284	0.000168781	NM_014762; ENST00000371269; ENST00000436604; ENST00000535035; BC004375; BC011669; OTTHUMT00000027680; OTTHUMT00000027681; CCDS600.1; hsa_circ_0012666; hsa_circ_0012667; hsa_circ_0012668; hsa_circ_0012669; hsa_circ_0012670; hsa_circ_0012671; hsa_circ_0012672; hsa_circ_0012673; hsa_circ_0012674; hsa_circ_0012675; hsa_circ_0012676; uc001cyc.2; uc057gvv.1; uc057gvw.1; lnc-DHCR24-1:1; NONHSAT003392	Homo sapiens 24-dehydrocholesterol reductase (DHCR24), mRNA.; 24-dehydrocholesterol reductase [gene_biotype:protein_coding transcript_biotype:protein_coding]; Homo sapiens 24-dehydrocholesterol reductase, mRNA (cDNA clone MGC:10569 IMAGE:3638639), complete cds.; Homo sapiens 24-dehydrocholesterol reductase, mRNA (cDNA clone MGC:15380 IMAGE:4130396), complete cds.; 24-dehydrocholesterol reductase[…	coding	DOWN
165	TC0100014340.hg.1	4.99004	7.21357	-4.67037	5.42e-05	NM_002353; ENST00000371225; BC009409; OTTHUMT00000027818; CCDS609.1; uc001cyz.5	Homo sapiens tumor-associated calcium signal transducer 2 (TACSTD2), mRNA.; tumor-associated calcium signal transducer 2 [gene_biotype:protein_coding transcript_biotype:protein_coding]; Homo sapiens tumor-associated calcium signal transducer 2, mRNA (cDNA clone MGC:10655 IMAGE:3611756), complete cds.; tumor-associated calcium signal transducer 2[gene_biotype:protein_coding transcript_biotype:prot…	coding	DOWN
166	TC0100014428.hg.1	7.78237	8.39716	-1.53134	0.00716738	NM_001206739; NM_014288; NR_045147; ENST00000271002; ENST00000371092; ENST00000460251; ENST00000460394; ENST00000461681; ENST00000462285; ENST00000463803; ENST00000465781; ENST00000476508; ENST00000478138; ENST00000478538; ENST00000489099; ENST00000489863; ENST00000492655; BC009929; BC014385; OTTHUMT00000024909; OTTHUMT00000037219; OTTHUMT00000037242; OTTHUMT00000037243; OTTHUMT00000037691; OTTHU…	Homo sapiens integrin beta 3 binding protein (beta3-endonexin) (ITGB3BP), transcript variant 1, mRNA.; Homo sapiens integrin beta 3 binding protein (beta3-endonexin) (ITGB3BP), transcript variant 2, mRNA.; Homo sapiens integrin beta 3 binding protein (beta3-endonexin) (ITGB3BP), transcript variant 3, non-coding RNA.; integrin beta 3 binding protein (beta3-endonexin) [gene_biotype:protein_coding t…	coding	DOWN
167	TC0100014460.hg.1	3.65624	4.61192	-1.93949	0.0122722	ENST00000331747; OTTHUMT00000025785; TCONS_l2_00001274	solute carrier family 2 (facilitated glucose transporter), member 3 pseudogene 2 [gene_biotype:processed_pseudogene transcript_biotype:processed_pseudogene]; solute carrier family 2 (facilitated glucose transporter), member 14 (SLC2A14) pseudogene[gene_biotype:processed_pseudogene transcript_biotype:processed_pseudogene]; Hg19:chr1:-:65450880-65451399	ncrna	DOWN
168	TC0100014464.hg.1	3.35778	4.08017	-1.64991	0.0137833	T012537	Transcript identified by MiTranscriptome	ncrna	DOWN
169	TC0100014466.hg.1	3.20179	3.85361	-1.57115	0.0143665	T012540	Transcript identified by MiTranscriptome	ncrna	DOWN
170	TC0100014488.hg.1	4.04433	3.3261	1.64517	0.0196584	T012622	Transcript identified by MiTranscriptome	ncrna	UP
171	TC0100014531.hg.1	6.66421	8.21759	-2.93504	0.00012707	NM_001002292; NM_001193334; NM_024911; ENST00000262348; ENST00000354777; ENST00000370971; ENST00000370973; ENST00000370976; ENST00000471243; ENST00000491076; ENST00000491811; ENST00000497187; ENST00000498615; ENST00000527864; ENST00000530486; ENST00000533537; ENST00000534713; BC110826; BC137109; BC137113; OTTHUMT00000025368; OTTHUMT00000025369; OTTHUMT00000025370; OTTHUMT00000025371; OTTHUMT00000…	Homo sapiens wntless Wnt ligand secretion mediator (WLS), transcript variant 2, mRNA.; Homo sapiens wntless Wnt ligand secretion mediator (WLS), transcript variant 3, mRNA.; Homo sapiens wntless Wnt ligand secretion mediator (WLS), transcript variant 1, mRNA.; wntless Wnt ligand secretion mediator [gene_biotype:protein_coding transcript_biotype:protein_coding]; wntless Wnt ligand secretion mediat…	coding	DOWN
172	TC0100014532.hg.1	4.59713	5.37914	-1.71952	0.00160043	NONHSAT003816	Non-coding transcript identified by NONCODE; Non-coding transcript identified by NONCODE: Sense No Exonic	ncrna	DOWN
173	TC0100014534.hg.1	6.77688	7.68246	-1.8733	0.0127726	hsa_circ_0004324; ENST00000422584; OTTHUMT00000025377	Jeck2013 ALT_ACCEPTOR, ALT_DONOR, coding, INTERNAL, intronic, OVERLAPTX best transcript NM_024911; C-terminal binding protein 2 pseudogene 8 [gene_biotype:processed_pseudogene transcript_biotype:processed_pseudogene]; C-terminal binding protein 2 (CTBP2) pseudogene[gene_biotype:processed_pseudogene transcript_biotype:processed_pseudogene]	ncrna	DOWN
174	TC0100014536.hg.1	2.5282	3.51983	-1.98842	0.022066	glawklor.aAug10-unspliced	Transcript Identified by AceView	ncrna	DOWN
175	TC0100014562.hg.1	6.12078	6.78891	-1.58901	0.0140018	NM_017768; ENST00000370952; BC008586; OTTHUMT00000025914; CCDS646.1; hsa_circ_0006450; hsa_circ_0006781; hsa_circ_0012924; hsa_circ_0012925; hsa_circ_0012926; uc001der.3	Homo sapiens leucine rich repeat containing 40 (LRRC40), mRNA.; leucine rich repeat containing 40 [gene_biotype:protein_coding transcript_biotype:protein_coding]; Homo sapiens leucine rich repeat containing 40, mRNA (cDNA clone MGC:16864 IMAGE:2900193), complete cds.; leucine rich repeat containing 40[gene_biotype:protein_coding transcript_biotype:protein_coding]; leucine rich repeat containing 4…	coding	DOWN
176	TC0100014585.hg.1	6.60943	5.0893	2.86818	0.00196644	NM_173808; ENST00000306821; ENST00000357731; ENST00000434200; ENST00000467479; ENST00000474357; ENST00000478526; BC036771; OTTHUMT00000026722; OTTHUMT00000026723; OTTHUMT00000026849; OTTHUMT00000026850; OTTHUMT00000026851; CCDS661.1; hsa_circ_0012957; uc001dfv.4; uc001dfw.4; uc057hoc.1; uc057hod.1; uc057hoq.1; uc057hor.1; NONHSAT003898; NONHSAT003907	Homo sapiens neuronal growth regulator 1 (NEGR1), mRNA.; neuronal growth regulator 1 [gene_biotype:protein_coding transcript_biotype:protein_coding]; neuronal growth regulator 1 [gene_biotype:protein_coding transcript_biotype:processed_transcript]; Homo sapiens neuronal growth regulator 1, mRNA (cDNA clone MGC:46680 IMAGE:5576828), complete cds.; neuronal growth regulator 1[gene_biotype:protein_c…	coding	UP
177	TC0100014617.hg.1	3.3387	4.17006	-1.77936	0.00820274	NM_001130058; NM_152697; ENST00000370855; ENST00000370859; ENST00000469525; BC028743; BC034580; BC051740; OTTHUMT00000026823; OTTHUMT00000026921; OTTHUMT00000026922; CCDS44164.1; CCDS667.1; hsa_circ_0012960; hsa_circ_0012961; uc001dgt.3; uc001dgu.4; uc057hrg.1	Homo sapiens solute carrier family 44, member 5 (SLC44A5), transcript variant 2, mRNA.; Homo sapiens solute carrier family 44, member 5 (SLC44A5), transcript variant 1, mRNA.; solute carrier family 44, member 5 [gene_biotype:protein_coding transcript_biotype:protein_coding]; solute carrier family 44, member 5 [gene_biotype:protein_coding transcript_biotype:processed_transcript]; Homo sapiens solu…	coding	DOWN
178	TC0100014633.hg.1	2.99269	2.40407	1.50381	0.00456632	T013459	Transcript identified by MiTranscriptome	ncrna	UP
179	TC0100014660.hg.1	8.00339	8.86841	-1.82137	0.00710158	NM_001303433; NM_003902; NR_130152; ENST00000294623; ENST00000370767; ENST00000370768; ENST00000421641; ENST00000470287; ENST00000474632; ENST00000480673; ENST00000483894; ENST00000487684; ENST00000488814; ENST00000489495; ENST00000492405; ENST00000492724; BC017247; OTTHUMT00000098029; OTTHUMT00000098030; OTTHUMT00000098134; OTTHUMT00000098135; OTTHUMT00000098136; OTTHUMT00000098137; OTTHUMT00000…	Homo sapiens far upstream element (FUSE) binding protein 1 (FUBP1), transcript variant 1, mRNA.; Homo sapiens far upstream element (FUSE) binding protein 1 (FUBP1), transcript variant 2, mRNA.; Homo sapiens far upstream element (FUSE) binding protein 1 (FUBP1), transcript variant 3, non-coding RNA.; far upstream element (FUSE) binding protein 1 [gene_biotype:protein_coding transcript_biotype:nons…	coding	DOWN
180	TC0100014680.hg.1	1.48744	2.34728	-1.81483	0.0347139	T013678	Transcript identified by MiTranscriptome	ncrna	DOWN
181	TC0100014743.hg.1	4.78509	5.50408	-1.64603	0.00412825	NM_024686; ENST00000260505; ENST00000464289; ENST00000467670; ENST00000472688; ENST00000472937; ENST00000474702; ENST00000474957; ENST00000477524; ENST00000480174; ENST00000480533; ENST00000482783; ENST00000485638; ENST00000488014; ENST00000610996; BC048970; BC060878; OTTHUMT00000027498; OTTHUMT00000027499; OTTHUMT00000027500; OTTHUMT00000027501; OTTHUMT00000027502; OTTHUMT00000027503; OTTHUMT000…	Homo sapiens tubulin tyrosine ligase-like family member 7 (TTLL7), mRNA.; tubulin tyrosine ligase-like family member 7 [gene_biotype:protein_coding transcript_biotype:protein_coding]; tubulin tyrosine ligase-like family member 7 [gene_biotype:protein_coding transcript_biotype:processed_transcript]; tubulin tyrosine ligase-like family member 7 [gene_biotype:protein_coding transcript_biotype:nonsen…	coding	DOWN
182	TC0100014776.hg.1	8.14479	8.75145	-1.52273	0.00339321	NM_001134445; NM_012137; ENST00000284031; ENST00000426972; ENST00000483110; ENST00000535924; ENST00000539042; ENST00000633113; BC033680; OTTHUMT00000029189; OTTHUMT00000029190; OTTHUMT00000468729; OTTHUMT00000487010; CCDS44170.1; CCDS705.1; DDAH1.oAug10; hsa_circ_0003743; hsa_circ_0004607; hsa_circ_0013066; hsa_circ_0013067; hsa_circ_0013068; hsa_circ_0013069; hsa_circ_0013070; hsa_circ_0013071; …	Homo sapiens dimethylarginine dimethylaminohydrolase 1 (DDAH1), transcript variant 2, mRNA.; Homo sapiens dimethylarginine dimethylaminohydrolase 1 (DDAH1), transcript variant 1, mRNA.; dimethylarginine dimethylaminohydrolase 1 [gene_biotype:protein_coding transcript_biotype:protein_coding]; dimethylarginine dimethylaminohydrolase 1 [gene_biotype:protein_coding transcript_biotype:processed_transc…	coding	DOWN
183	TC0100014846.hg.1	7.71923	8.34663	-1.54478	0.0021152	NM_001514; ENST00000370500; ENST00000418217; ENST00000448623; ENST00000471296; ENST00000471471; ENST00000486078; ENST00000494819; BC020597; OTTHUMT00000029279; OTTHUMT00000029280; OTTHUMT00000029281; OTTHUMT00000029282; OTTHUMT00000029283; OTTHUMT00000029284; OTTHUMT00000029285; CCDS715.1; GTF2B.jAug10; uc001dmo.5; uc057ida.1; uc057idb.1; uc057idc.1; uc057idd.1; uc057ide.1; uc057idf.1; NONHSAT004…	Homo sapiens general transcription factor IIB (GTF2B), mRNA.; general transcription factor IIB [gene_biotype:protein_coding transcript_biotype:protein_coding]; general transcription factor IIB [gene_biotype:protein_coding transcript_biotype:processed_transcript]; Homo sapiens general transcription factor IIB, mRNA (cDNA clone MGC:22152 IMAGE:4807599), complete cds.; general transcription factor I…	coding	DOWN
184	TC0100014878.hg.1	5.30284	6.00306	-1.62475	0.000479426	NR_002830; ENST00000380526; OTTHUMT00000029426	Homo sapiens gem (nuclear organelle) associated protein 8 pseudogene 4 (GEMIN8P4), non-coding RNA.; gem (nuclear organelle) associated protein 8 pseudogene 4 [gene_biotype:processed_pseudogene transcript_biotype:processed_pseudogene]; novel pseudogene[gene_biotype:processed_pseudogene transcript_biotype:processed_pseudogene]	ncrna	DOWN
185	TC0100014896.hg.1	3.48216	4.2635	-1.71873	0.0237327	sneemawbo.aAug10-unspliced	Transcript Identified by AceView	ncrna	DOWN
186	TC0100014898.hg.1	5.13078	5.75196	-1.53813	0.00591187	sneymawbo.aAug10-unspliced	Transcript Identified by AceView	ncrna	DOWN
187	TC0100014910.hg.1	6.71117	8.23961	-2.88474	1.51e-05	NM_001195683; NM_001195684; NM_003243; NR_036634; ENST00000212355; ENST00000370399; ENST00000417833; ENST00000465892; ENST00000468996; ENST00000470600; ENST00000525962; ENST00000529608; ENST00000532540; ENST00000533089; ENST00000533370; BC126116; BC136295; OTTHUMT00000027926; OTTHUMT00000027973; OTTHUMT00000027974; OTTHUMT00000027975; OTTHUMT00000027976; OTTHUMT00000382307; OTTHUMT00000382308; OT…	Homo sapiens transforming growth factor, beta receptor III (TGFBR3), transcript variant 2, mRNA.; Homo sapiens transforming growth factor, beta receptor III (TGFBR3), transcript variant 3, mRNA.; Homo sapiens transforming growth factor, beta receptor III (TGFBR3), transcript variant 1, mRNA.; Homo sapiens transforming growth factor, beta receptor III (TGFBR3), transcript variant 4, non-coding RNA…	coding	DOWN
188	TC0100014911.hg.1	2.80122	4.48953	-3.22279	0.0204284	sakloy.aAug10-unspliced	Transcript Identified by AceView	ncrna	DOWN
189	TC0100014918.hg.1	6.84054	7.58019	-1.66977	0.00725624	NM_001287737; ENST00000485873; ENST00000596516; OTTHUMT00000028367; CCDS72821.1; uc031uhi.2; uc057ihg.1	Homo sapiens SET-like protein (SETSIP), mRNA.; SET-like protein [gene_biotype:protein_coding transcript_biotype:protein_coding]; SET-like protein[gene_biotype:protein_coding transcript_biotype:protein_coding]; SET-like protein [Source:HGNC Symbol;Acc:HGNC:42937]	coding	DOWN
190	TC0100014935.hg.1	3.42258	4.01365	-1.50636	0.00135994	ENST00000429959; NONHSAT004466; OTTHUMT00000030045	havana:known chromosome:GRCh38:1:92749175:92749330:-1 gene:ENSG00000234202 gene_biotype:processed_pseudogene transcript_biotype:processed_pseudogene; Non-coding transcript identified by NONCODE; H3 histone, family 3A (H3F3A) pseudogene[gene_biotype:processed_pseudogene transcript_biotype:processed_pseudogene]	ncrna	DOWN
191	TC0100014952.hg.1	6.71545	7.5827	-1.82418	0.000577617	NR_034089; ENST00000411670.1; ENST00000413606.1; ENST00000414430.1; ENST00000415150.1; ENST00000421202.1; ENST00000424517.3; ENST00000427669.1; ENST00000429859.1; ENST00000432741.1; ENST00000436200.2; ENST00000438777.1; ENST00000440778.1; ENST00000442860.1; ENST00000445076.1; ENST00000446528.2; ENST00000447577.1; ENST00000449305.1; ENST00000450843.1; ENST00000451302.2; ENST00000452347.1; ENST0000…	Homo sapiens uncharacterized LOC100131564 (LOC100131564), long non-coding RNA.; N/A; Jeck2013 ALT_DONOR, downstream_end, ncRNA, OVEXON best transcript NR_034089; Salzman2013 ANNOTATED, INTERNAL, ncRNA, OVEXON best transcript NR_034089; Transcript Identified by AceView, Entrez Gene ID(s) 100131564; novel transcript; havana:known chromosome:GRCh38:1:93324706:93345803:-1 gene:ENSG00000223745 gene_bi…	ncrna	DOWN
192	TC0100014955.hg.1	4.50136	5.51492	-2.01889	0.00289094	T015341	Transcript identified by MiTranscriptome	ncrna	DOWN
193	TC0100014964.hg.1	5.67863	6.28013	-1.51729	0.034211	NM_014597; ENST00000359208; ENST00000436063; ENST00000460191; ENST00000462746; ENST00000496535; ENST00000496672; ENST00000528680; BC130622; OTTHUMT00000028317; OTTHUMT00000028318; OTTHUMT00000028320; OTTHUMT00000028321; OTTHUMT00000092516; OTTHUMT00000389785; OTTHUMT00000389786; CCDS44174.1; DNTTIP2.eAug10; DNTTIP2.gAug10; hsa_circ_0013218; uc001dqf.4; uc057ikt.1; uc057iku.1; uc057ikv.1; uc057ikw…	Homo sapiens deoxynucleotidyltransferase, terminal, interacting protein 2 (DNTTIP2), mRNA.; deoxynucleotidyltransferase, terminal, interacting protein 2 [gene_biotype:protein_coding transcript_biotype:nonsense_mediated_decay]; deoxynucleotidyltransferase, terminal, interacting protein 2 [gene_biotype:protein_coding transcript_biotype:protein_coding]; deoxynucleotidyltransferase, terminal, interac…	coding	DOWN
194	TC0100014965.hg.1	4.90854	5.64246	-1.66316	0.0163869	garnorbu.aAug10-unspliced	Transcript Identified by AceView	ncrna	DOWN
195	TC0100014966.hg.1	5.61925	6.40128	-1.71955	0.0248931	NM_001308253; NM_002061; ENST00000370238; ENST00000462183; ENST00000467772; ENST00000615724; BC041809; OTTHUMT00000029169; OTTHUMT00000029170; OTTHUMT00000029171; CCDS746.1; hsa_circ_0003513; hsa_circ_0004495; hsa_circ_0013219; hsa_circ_0013220; hsa_circ_0013221; hsa_circ_0013222; uc001dqg.2; uc031pnc.1; uc057ikz.1; uc057ila.1; chr1_94360169_94367225; NONHSAT004556	Homo sapiens glutamate-cysteine ligase, modifier subunit (GCLM), transcript variant 2, mRNA.; Homo sapiens glutamate-cysteine ligase, modifier subunit (GCLM), transcript variant 1, mRNA.; glutamate-cysteine ligase, modifier subunit [gene_biotype:protein_coding transcript_biotype:protein_coding]; glutamate-cysteine ligase, modifier subunit [gene_biotype:protein_coding transcript_biotype:processed_…	coding	DOWN
196	TC0100014981.hg.1	2.48654	4.09981	-3.05943	0.031426	vumeebo.aAug10-unspliced	Transcript Identified by AceView	ncrna	DOWN
197	TC0100014995.hg.1	8.9011	8.21008	1.61442	0.0017149	NM_001286055; NM_001286056; NM_001839; ENST00000370206; ENST00000394202; ENST00000415017; ENST00000461018; ENST00000474409; ENST00000487539; ENST00000545882; BC025372; OTTHUMT00000029702; OTTHUMT00000029703; OTTHUMT00000029704; OTTHUMT00000029705; OTTHUMT00000029706; CCDS30775.1; CCDS65592.1; CCDS65593.1; hsa_circ_0000094; hsa_circ_0013243; hsa_circ_0013244; uc001dqz.6; uc010otv.3; uc010otx.3; uc…	Homo sapiens calponin 3, acidic (CNN3), transcript variant 2, mRNA.; Homo sapiens calponin 3, acidic (CNN3), transcript variant 3, mRNA.; Homo sapiens calponin 3, acidic (CNN3), transcript variant 1, mRNA.; calponin 3, acidic [gene_biotype:protein_coding transcript_biotype:protein_coding]; calponin 3, acidic [gene_biotype:protein_coding transcript_biotype:processed_transcript]; Homo sapiens calpo…	coding	UP
198	TC0100014997.hg.1	6.83699	7.68101	-1.79504	0.00596237	NM_001305242; NM_144988; NR_131032; ENST00000370205; ENST00000495856; ENST00000507727; BC011706; OTTHUMT00000029699; OTTHUMT00000029700; OTTHUMT00000470348; ALG14.jAug10; CCDS752.1; hsa_circ_0013245; hsa_circ_0013246; uc001dra.3; uc057imn.1; uc057imo.1; lnc-CNN3-2:1; NONHSAT004638; NONHSAT139877	Homo sapiens ALG14, UDP-N-acetylglucosaminyltransferase subunit (ALG14), transcript variant 2, mRNA.; Homo sapiens ALG14, UDP-N-acetylglucosaminyltransferase subunit (ALG14), transcript variant 1, mRNA.; Homo sapiens ALG14, UDP-N-acetylglucosaminyltransferase subunit (ALG14), transcript variant 3, non-coding RNA.; ALG14, UDP-N-acetylglucosaminyltransferase subunit [gene_biotype:protein_coding tra…	coding	DOWN
199	TC0100015009.hg.1	3.33855	2.68435	1.57374	0.0234006	T015721; T015722; T015723; T015724	Transcript identified by MiTranscriptome	ncrna	UP
200	TC0100015049.hg.1	5.51452	6.23967	-1.65306	0.00223621	NM_001013660; ENST00000287474; ENST00000370176; ENST00000489209; ENST00000492943; OTTHUMT00000029677; OTTHUMT00000029678; OTTHUMT00000029679; OTTHUMT00000029790; uc001dsh.1; BC157016; CCDS30780.1; hsa_circ_0013275; hsa_circ_0013276; hsa_circ_0013277; hsa_circ_0013278; hsa_circ_0013279; hsa_circ_0013280; hsa_circ_0013281; hsa_circ_0013282; hsa_circ_0013283; hsa_circ_0013284; hsa_circ_0013285; hsa_…	Homo sapiens ferric-chelate reductase 1 (FRRS1), mRNA.; ferric-chelate reductase 1 [gene_biotype:protein_coding transcript_biotype:protein_coding]; ferric-chelate reductase 1 [gene_biotype:protein_coding transcript_biotype:retained_intron]; ferric-chelate reductase 1 [gene_biotype:protein_coding transcript_biotype:processed_transcript]; ferric-chelate reductase 1[gene_biotype:protein_coding trans…	coding	DOWN
201	TC0100015058.hg.1	5.99786	6.81015	-1.75599	0.0187034	NM_001304829; NM_194292; ENST00000287482; ENST00000462159; BC101026; OTTHUMT00000029656; OTTHUMT00000029912; CCDS764.1; ENST00000432294.1; hsa_circ_0013305; hsa_circ_0013306; hsa_circ_0013307; OTTHUMT00000029655; SASS6.eAug10; uc001dsu.4; uc057iqc.1; uc057iqe.1; ENST00000432294; chr1_100588765_100591498; HG492317.1:1..384:ncRNA; NONHSAT004776	Homo sapiens SAS-6 centriolar assembly protein (SASS6), transcript variant 2, mRNA.; Homo sapiens SAS-6 centriolar assembly protein (SASS6), transcript variant 1, mRNA.; SAS-6 centriolar assembly protein [gene_biotype:protein_coding transcript_biotype:protein_coding]; SAS-6 centriolar assembly protein [gene_biotype:protein_coding transcript_biotype:processed_transcript]; Homo sapiens spindle asse…	coding	DOWN
202	TC0100015074.hg.1	2.44028	3.36499	-1.89831	0.0445914	T016111	Transcript identified by MiTranscriptome	ncrna	DOWN
203	TC0100015079.hg.1	5.41311	6.22514	-1.75568	0.0294417	NM_001033025; NM_001261440; NM_001261441; NM_001261442; NM_001439; NR_048570; ENST00000370113; ENST00000370114; ENST00000416479; ENST00000450240; ENST00000480774; ENST00000494907; ENST00000535414; BC036015; BC045681; OTTHUMT00000032705; OTTHUMT00000032706; OTTHUMT00000032707; OTTHUMT00000032708; OTTHUMT00000032709; OTTHUMT00000032710; CCDS72831.1; CCDS775.1; hsa_circ_0013332; uc001dtk.3; uc001dtl…	Homo sapiens exostosin-like glycosyltransferase 2 (EXTL2), transcript variant 2, mRNA.; Homo sapiens exostosin-like glycosyltransferase 2 (EXTL2), transcript variant 3, mRNA.; Homo sapiens exostosin-like glycosyltransferase 2 (EXTL2), transcript variant 4, mRNA.; Homo sapiens exostosin-like glycosyltransferase 2 (EXTL2), transcript variant 5, mRNA.; Homo sapiens exostosin-like glycosyltransferase…	coding	DOWN
204	TC0100015092.hg.1	9.41457	10.0389	-1.54148	0.000513444	ENST00000431241; OTTHUMT00000030147; TCONS_l2_00001418	havana:known chromosome:GRCh38:1:101786340:101787219:-1 gene:ENSG00000183298 gene_biotype:processed_pseudogene transcript_biotype:processed_pseudogene; laminin receptor 1 (ribosomal protein SA, 67kDa) (LAMR1) pseudogene[gene_biotype:processed_pseudogene transcript_biotype:processed_pseudogene]; Hg19:chr1:-:102251816-102252854	ncrna	DOWN
205	TC0100015154.hg.1	2.52575	3.37204	-1.79786	0.0469865	NONHSAT004961	Non-coding transcript identified by NONCODE	ncrna	DOWN
206	TC0100015161.hg.1	2.83174	3.66683	-1.78396	0.00417549	glyplu.aAug10-unspliced	Transcript Identified by AceView	ncrna	DOWN
207	TC0100015233.hg.1	4.49358	5.10318	-1.52583	0.0135694	T017152	Transcript identified by MiTranscriptome	ncrna	DOWN
208	TC0100015277.hg.1	2.59202	1.9617	1.54792	0.0177238	rabee.aAug10-unspliced	Transcript Identified by AceView	ncrna	UP
209	TC0100015282.hg.1	5.67539	6.34768	-1.5936	0.00192304	ENST00000443599; OTTHUMT00000033059	keratin 18 pseudogene 57 [gene_biotype:processed_pseudogene transcript_biotype:processed_pseudogene]; keratin 18 (KRT18) pseudogene[gene_biotype:processed_pseudogene transcript_biotype:processed_pseudogene]	ncrna	DOWN
210	TC0100015307.hg.1	5.08261	5.76988	-1.61023	0.00502075	NR_103746; ENST00000401018; ENST00000433505; ENST00000449572; ENST00000401018.1; ENST00000433505.1; ENST00000449572.2; OTTHUMT00000033258; OTTHUMT00000033259; OTTHUMT00000033532; uc001ecw.3; uc057jmu.1; uc057jmv.1; HG492444.1:1..767:ncRNA; HG492445.1:1..1819:ncRNA; HG492446.1:1..702:ncRNA; lnc-SLC16A1-1:3; lnc-SLC16A1-1:4; NONHSAT005282; NONHSAT005284; NONHSAT005285; NONHSAT005286; NONHSAT005287;…	Homo sapiens long intergenic non-protein coding RNA 1356 (LINC01356), long non-coding RNA.; long intergenic non-protein coding RNA 1356 [gene_biotype:lincRNA transcript_biotype:lincRNA]; long intergenic non-protein coding RNA 1356 [Source:HGNC Symbol;Acc:HGNC:50587]; novel transcript; long non-coding RNA OTTHUMT00000033259.1 (RP11-426L16.8 gene; long non-coding RNA OTTHUMT00000033258.1 (RP11-426L…	ncrna	DOWN
211	TC0100015461.hg.1	4.91979	4.31816	1.51743	0.00324209	T018442	Transcript identified by MiTranscriptome	ncrna	UP
212	TC0100015472.hg.1	3.69886	4.38045	-1.6039	0.0228102	luzybo.aAug10-unspliced	Transcript Identified by AceView	ncrna	DOWN
213	TC0100015518.hg.1	2.1686	1.51291	1.57537	0.0218085	T018634	Transcript identified by MiTranscriptome	ncrna	UP
214	TC0100015519.hg.1	4.0692	3.00534	2.09052	0.0122974	lnc-FCGR1B-6:1; lnc-FCGR1B-6:2; NONHSAT005623; NONHSAT005625; TCONS_00001651; TCONS_00001652	Transcript Originally Identified by LNCipedia, alternate transcript name: NONHSAT005623; Transcript Originally Identified by LNCipedia, alternate transcript name: NONHSAT005625; Non-coding transcript identified by NONCODE: Linc; gene_id XLOC_000992; transcript_id TCONS_00001651; oId TCONS_00000957; linc_name linc-FCGR1B-7; tss_id TSS1536; class_code u; gene_name linc-FCGR1B-7;; gene_id XLOC_00099…	ncrna	UP
215	TC0100015525.hg.1	7.24033	6.24209	1.99756	0.00141802	hsa_circ_0006262; hsa_circ_0009171; tosamo.aAug10; ENST00000614100; NONHSAT006150; NONHSAT006152; OTTHUMT00000477890; TCONS_l2_00000577; TCONS_l2_00002184	Jeck2013 ALT_ACCEPTOR, ncRNA, OVEXON, upstream_start best transcript TCONS_l2_00002184; Transcript Identified by AceView; havana:known chromosome:GRCh38:1:143461221:143498767:-1 gene:ENSG00000274927 gene_biotype:unprocessed_pseudogene transcript_biotype:unprocessed_pseudogene; Non-coding transcript identified by NONCODE; Non-coding transcript identified by NONCODE: Linc; lysine (K)-specific methy…	ncrna	UP
216	TC0100015607.hg.1	8.78918	9.55235	-1.69721	0.00524673	ENST00000618406; OTTHUMT00000477856	havana:known chromosome:GRCh38:1:146321842:146328211:-1 gene:ENSG00000277406 gene_biotype:unprocessed_pseudogene transcript_biotype:unprocessed_pseudogene; SEC22 vesicle trafficking protein homolog B (S. cerevisiae) (SEC22B) pseudogene[gene_biotype:unprocessed_pseudogene transcript_biotype:unprocessed_pseudogene]	ncrna	DOWN
217	TC0100015649.hg.1	6.5853	5.53391	2.07252	0.046317	ENST00000434245.2; ENST00000445201.1; OTTHUMT00000039533; OTTHUMT00000039545; uc057khf.1; uc057khh.1; ENST00000434245; ENST00000445201; HG492699.2:1..657:ncRNA; HG492701.1:1..551:ncRNA; lnc-NBPF24-4:2; NONHSAT006087; NONHSAT006088; NONHSAT006089; NONHSAT006090; NONHSAT006092	N/A; novel transcript; havana:known chromosome:GRCh38:1:148290890:148295859:-1 gene:ENSG00000231196 gene_biotype:lincRNA transcript_biotype:lincRNA; havana:known chromosome:GRCh38:1:148295792:148297271:-1 gene:ENSG00000244252 gene_biotype:lincRNA transcript_biotype:lincRNA; long non-coding RNA OTTHUMT00000039533.3 (RP11-495P10.8 gene; long non-coding RNA OTTHUMT00000039545.1 (RP11-495P10.7 gene; …	ncrna	UP
218	TC0100015784.hg.1	7.6981	8.8112	-2.1631	0.000971022	NM_001258288; NM_001258289; NM_003944; ENST00000368868; ENST00000423070; ENST00000424475; ENST00000426705; ENST00000427867; ENST00000427977; ENST00000443708; ENST00000447402; ENST00000455397; ENST00000455839; ENST00000458566; ENST00000463664; ENST00000465273; ENST00000470345; ENST00000473693; ENST00000474352; ENST00000492643; ENST00000493560; ENST00000498494; BC009084; BC032997; OTTHUMT0000003490…	Homo sapiens selenium binding protein 1 (SELENBP1), transcript variant 2, mRNA.; Homo sapiens selenium binding protein 1 (SELENBP1), transcript variant 3, mRNA.; Homo sapiens selenium binding protein 1 (SELENBP1), transcript variant 1, mRNA.; selenium binding protein 1 [gene_biotype:protein_coding transcript_biotype:protein_coding]; selenium binding protein 1 [gene_biotype:protein_coding transcri…	coding	DOWN
219	TC0100015889.hg.1	3.14687	3.97024	-1.76953	0.00641382	bleyler.aAug10-unspliced	Transcript Identified by AceView	ncrna	DOWN
220	TC0100015908.hg.1	5.32265	6.21937	-1.86182	0.0244278	ENST00000437336; OTTHUMT00000087913	havana:known chromosome:GRCh38:1:154378207:154379089:-1 gene:ENSG00000226855 gene_biotype:processed_pseudogene transcript_biotype:processed_pseudogene; laminin receptor 1 (ribosomal protein SA, 67kDa) (LAMR1) pseudogene[gene_biotype:processed_pseudogene transcript_biotype:processed_pseudogene]	ncrna	DOWN
221	TC0100015935.hg.1	3.48172	2.87787	1.51977	0.0474903	NONHSAT006659	Non-coding transcript identified by NONCODE	ncrna	UP
222	TC0100015943.hg.1	8.89992	8.00248	1.86276	0.00435651	NM_018973; NM_153741; ENST00000341298; ENST00000368399; ENST00000368400; BC104202; BC104203; OTTHUMT00000085518; OTTHUMT00000085519; OTTHUMT00000085520; uc001fhm.3; CCDS1094.1; CCDS1095.1; hsa_circ_0014487; uc001fhn.4; uc057lmb.1	Homo sapiens dolichyl-phosphate mannosyltransferase polypeptide 3 (DPM3), transcript variant 1, mRNA.; Homo sapiens dolichyl-phosphate mannosyltransferase polypeptide 3 (DPM3), transcript variant 2, mRNA.; dolichyl-phosphate mannosyltransferase polypeptide 3 [gene_biotype:protein_coding transcript_biotype:protein_coding]; Homo sapiens dolichyl-phosphate mannosyltransferase polypeptide 3, mRNA (cD…	coding	UP
223	TC0100015963.hg.1	2.06187	2.66652	-1.52061	0.0200841	zeereebu.aAug10-unspliced	Transcript Identified by AceView	ncrna	DOWN
224	TC0100015993.hg.1	3.02683	2.21289	1.75802	0.0391993	NM_001004319; ENST00000339922; BC130596; BC130598; OTTHUMT00000060590; uc001fok.4; VHLL.aAug10-unspliced	Homo sapiens von Hippel-Lindau tumor suppressor-like (VHLL), mRNA.; von Hippel-Lindau tumor suppressor-like [gene_biotype:protein_coding transcript_biotype:protein_coding]; Homo sapiens von Hippel-Lindau tumor suppressor-like, mRNA (cDNA clone MGC:163468 IMAGE:40146627), complete cds.; Homo sapiens von Hippel-Lindau tumor suppressor-like, mRNA (cDNA clone MGC:163470 IMAGE:40146629), complete cds.…	coding	UP
225	TC0100016088.hg.1	5.12167	4.2633	1.81299	0.0472937	NR_037870; ENST00000415675.2; ENST00000609696.1; OTTHUMT00000090334; OTTHUMT00000472705; uc001ftm.3; uc057mgv.1; ENST00000415675; ENST00000609696; HG492827.1:1..3384:ncRNA; HG492828.1:1..480:ncRNA; lnc-AIM2-1:1; NONHSAT006998; NONHSAT006999; NONHSAT007000; NONHSAT007001; NR_037870.1:1..3294:ncRNA	Homo sapiens CADM3 antisense RNA 1 (CADM3-AS1), long non-coding RNA.; CADM3 antisense RNA 1 [Source:HGNC Symbol;Acc:HGNC:40812]; novel transcript, antisense to CADM3; CADM3 antisense RNA 1 [gene_biotype:antisense transcript_biotype:antisense]; long non-coding RNA OTTHUMT00000090334.2 (CTA-134P22.2 gene; long non-coding RNA OTTHUMT00000472705.1 (CTA-134P22.2 gene; Transcript Originally Identified …	ncrna	UP
226	TC0100016140.hg.1	3.54781	4.30648	-1.69193	0.0266324	wogeybu.aAug10-unspliced	Transcript Identified by AceView	ncrna	DOWN
227	TC0100016168.hg.1	3.99978	2.57125	2.69173	0.006446	T023806	Transcript identified by MiTranscriptome	ncrna	UP
228	TC0100016199.hg.1	5.66286	4.92147	1.67179	0.0139372	NM_001297713; NM_015441; ENST00000294794; ENST00000367938; ENST00000367940; ENST00000525589; ENST00000533556; BC067274; OTTHUMT00000060552; OTTHUMT00000060553; OTTHUMT00000383004; OTTHUMT00000383005; OTTHUMT00000383006; uc001gbu.3; CCDS1236.1; CCDS72966.1; OLFML2B.dAug10; OLFML2B.eAug10; uc001gbt.4; uc010pkq.3; uc057mud.1; uc057mue.1	Homo sapiens olfactomedin-like 2B (OLFML2B), transcript variant 1, mRNA.; Homo sapiens olfactomedin-like 2B (OLFML2B), transcript variant 2, mRNA.; olfactomedin-like 2B [gene_biotype:protein_coding transcript_biotype:protein_coding]; olfactomedin-like 2B [gene_biotype:protein_coding transcript_biotype:nonsense_mediated_decay]; Homo sapiens olfactomedin-like 2B, mRNA (cDNA clone MGC:75232 IMAGE:61…	coding	UP
229	TC0100016206.hg.1	3.52414	2.89492	1.54672	0.0143436	NM_053282; ENST00000367929; ENST00000493550; BC022407; BC066595; OTTHUMT00000076794; OTTHUMT00000076795; CCDS30928.1; SH2D1B.bAug10; uc001gbz.2; uc057mup.1; NONHSAT007219	Homo sapiens SH2 domain containing 1B (SH2D1B), mRNA.; SH2 domain containing 1B [gene_biotype:protein_coding transcript_biotype:protein_coding]; SH2 domain containing 1B [gene_biotype:protein_coding transcript_biotype:processed_transcript]; Homo sapiens SH2 domain containing 1B, mRNA (cDNA clone MGC:24157 IMAGE:4717041), complete cds.; Homo sapiens SH2 domain containing 1B, mRNA (cDNA clone MGC:7…	coding	UP
230	TC0100016313.hg.1	2.62137	3.33017	-1.63444	0.0323887	hsa_circ_0000152; T024544	Memczak2013 INTERGENIC best transcript None; Transcript identified by MiTranscriptome	ncrna	DOWN
231	TC0100016457.hg.1	2.46141	3.1074	-1.56481	0.00873294	seerabo.aAug10-unspliced	Transcript Identified by AceView	ncrna	DOWN
232	TC0100016476.hg.1	8.93689	7.10495	3.56017	0.000115711	NM_001162893; NM_001162894; NM_001162895; NM_014656; ENST00000423313; ENST00000444639; ENST00000545251; ENST00000563563; ENST00000567124; ENST00000619513; OTTHUMT00000084419; OTTHUMT00000084420; OTTHUMT00000431188; OTTHUMT00000431189; OTTHUMT00000431199; uc001gkn.4; uc001gko.4; uc009wws.3; uc057nmk.1; uc057nml.1; uc057nmm.1; lnc-TNR-2:1; lnc-TNR-2:2; lnc-TNR-2:3; lnc-TNR-2:4; NONHSAT007750	Homo sapiens KIAA0040 (KIAA0040), transcript variant 1, mRNA.; Homo sapiens KIAA0040 (KIAA0040), transcript variant 3, mRNA.; Homo sapiens KIAA0040 (KIAA0040), transcript variant 4, mRNA.; Homo sapiens KIAA0040 (KIAA0040), transcript variant 2, mRNA.; KIAA0040 [gene_biotype:protein_coding transcript_biotype:protein_coding]; KIAA0040 [gene_biotype:protein_coding transcript_biotype:processed_transc…	coding	UP
233	TC0100016478.hg.1	4.73842	3.72684	2.01611	0.00458561	kerbu.aAug10-unspliced	Transcript Identified by AceView	ncrna	UP
234	TC0100016579.hg.1	3.40727	4.35248	-1.92547	0.0157115	zeykley.aAug10-unspliced	Transcript Identified by AceView	ncrna	DOWN
235	TC0100016623.hg.1	3.99349	4.62432	-1.54845	0.0313773	plerjerbu.aAug10-unspliced	Transcript Identified by AceView	ncrna	DOWN
236	TC0100016625.hg.1	8.62407	7.78765	1.78562	0.00117037	NM_001033044; NM_001033056; NM_002065; ENST00000311223; ENST00000331872; ENST00000339526; ENST00000417584; ENST00000461447; ENST00000462444; ENST00000463851; ENST00000475808; ENST00000480604; ENST00000484996; ENST00000489818; ENST00000491322; ENST00000621524; BC010037; BC011700; BC011852; BC018992; BC031964; BC051726; OTTHUMT00000091043; OTTHUMT00000091044; OTTHUMT00000091045; OTTHUMT00000091046;…	Homo sapiens glutamate-ammonia ligase (GLUL), transcript variant 2, mRNA.; Homo sapiens glutamate-ammonia ligase (GLUL), transcript variant 3, mRNA.; Homo sapiens glutamate-ammonia ligase (GLUL), transcript variant 1, mRNA.; glutamate-ammonia ligase [gene_biotype:protein_coding transcript_biotype:protein_coding]; glutamate-ammonia ligase [gene_biotype:protein_coding transcript_biotype:processed_t…	coding	UP
237	TC0100016629.hg.1	4.52159	3.84478	1.5986	0.00851318	NM_021133; ENST00000367559; ENST00000539397; BC090934; BC114433; BC115697; OTTHUMT00000085189; CCDS1347.1; uc001gpk.4; uc009wxz.3	Homo sapiens ribonuclease L (2,5-oligoisoadenylate synthetase-dependent) (RNASEL), mRNA.; ribonuclease L (2',5'-oligoisoadenylate synthetase-dependent) [gene_biotype:protein_coding transcript_biotype:protein_coding]; Homo sapiens ribonuclease L (2,5-oligoisoadenylate synthetase-dependent), mRNA (cDNA clone MGC:104972 IMAGE:3073811), complete cds.; Homo sapiens ribonuclease L (2,5-oligoisoadenylat…	coding	UP
238	TC0100016656.hg.1	5.69718	5.05673	1.55881	0.0370716	NM_000433; NM_001127651; NM_001190789; NM_001190794; ENST00000367535; ENST00000367536; ENST00000413720; ENST00000418089; ENST00000419402; ENST00000420553; ENST00000469280; BC001606; OTTHUMT00000085482; OTTHUMT00000085483; OTTHUMT00000085484; OTTHUMT00000098682; OTTHUMT00000098683; CCDS1356.1; CCDS53446.1; CCDS53447.1; hsa_circ_0015629; hsa_circ_0015630; hsa_circ_0015631; NCF2.eAug10; NCF2.jAug10;…	Homo sapiens neutrophil cytosolic factor 2 (NCF2), transcript variant 1, mRNA.; Homo sapiens neutrophil cytosolic factor 2 (NCF2), transcript variant 2, mRNA.; Homo sapiens neutrophil cytosolic factor 2 (NCF2), transcript variant 4, mRNA.; Homo sapiens neutrophil cytosolic factor 2 (NCF2), transcript variant 3, mRNA.; neutrophil cytosolic factor 2 [gene_biotype:protein_coding transcript_biotype:p…	coding	UP
239	TC0100016657.hg.1	4.67198	3.66626	2.00794	0.0386764	T026383; T026384; T026385	Transcript identified by MiTranscriptome	ncrna	UP
240	TC0100016684.hg.1	2.88483	2.07372	1.75457	0.0037721	T026489	Transcript identified by MiTranscriptome	ncrna	UP
241	TC0100016695.hg.1	3.16888	2.57697	1.50724	0.0369239	NR_038424; ENST00000562817; ENST00000563533; ENST00000565520; ENST00000562817.2; ENST00000563533.1; ENST00000565520.1; LOC100288079.cAug10; OTTHUMT00000085798; OTTHUMT00000085799; OTTHUMT00000085800; uc001grn.5; uc057nyd.1; uc057nye.1; HG493004.1:1..399:ncRNA; HG493005.1:1..635:ncRNA; HG493006.1:1..609:ncRNA; lnc-IVNS1ABP-1:3; NONHSAT008417; NONHSAT008418; NONHSAT008419; TCONS_l2_00001682; TCONS_…	Homo sapiens microtubule-associated protein 1 light chain 3 beta pseudogene (GS1-279B7.1), non-coding RNA.; microtubule-associated protein 1 light chain 3 beta pseudogene [gene_biotype:lincRNA transcript_biotype:lincRNA]; microtubule-associated protein 1 light chain 3 beta pseudogene [Source:EntrezGene;Acc:100288079]; Transcript Identified by AceView, Entrez Gene ID(s) 100288079; novel transcript…	ncrna	UP
242	TC0100016699.hg.1	2.65442	1.76416	1.85351	0.0052412	T026546	Transcript identified by MiTranscriptome	ncrna	UP
243	TC0100016856.hg.1	6.12742	5.3627	1.69905	0.0321903	ENST00000455475; NONHSAT008647; OTTHUMT00000086549	phosphatidylethanolamine binding protein 1 pseudogene 3 [gene_biotype:processed_pseudogene transcript_biotype:processed_pseudogene]; Non-coding transcript identified by NONCODE; Non-coding transcript identified by NONCODE: Antisense; prostatic binding protein (PBP) pseudogene[gene_biotype:processed_pseudogene transcript_biotype:processed_pseudogene]	ncrna	UP
244	TC0100016900.hg.1	5.94803	5.03488	1.88315	0.00248204	spumubu.aAug10-unspliced	Transcript Identified by AceView	ncrna	UP
245	TC0100017010.hg.1	7.24707	7.97322	-1.65422	0.0194003	ENST00000479457; NONHSAT008913; NONHSAT008914; OTTHUMT00000087883	heat shock 10kDa protein 1 pseudogene 6 [gene_biotype:processed_pseudogene transcript_biotype:processed_pseudogene]; Non-coding transcript identified by NONCODE; Non-coding transcript identified by NONCODE: Linc; heat shock 10kDa protein 1 (chaperonin 10) (HSPE1) pseudogene[gene_biotype:processed_pseudogene transcript_biotype:processed_pseudogene]	ncrna	DOWN
246	TC0100017139.hg.1	5.49242	6.5704	-2.11108	0.0173057	verlorbo.aAug10-unspliced	Transcript Identified by AceView	ncrna	DOWN
247	TC0100017177.hg.1	6.86352	6.15428	1.63494	0.00806787	NR_024337; ENST00000437764.1; ENST00000475406.1; ENST00000480052.1; OTTHUMT00000088581; OTTHUMT00000088582; OTTHUMT00000088583; uc001hhx.6; uc057pcu.1; uc057pcv.1; ENST00000437764; ENST00000475406; ENST00000480052; HG493149.1:1..591:ncRNA; HG493150.1:1..726:ncRNA; HG493151.1:1..413:ncRNA; NONHSAT009249; NONHSAT009250; NONHSAT009251	Homo sapiens SERTAD4 antisense RNA 1 (SERTAD4-AS1), long non-coding RNA.; SERTAD4 antisense RNA 1 [Source:HGNC Symbol;Acc:HGNC:32019]; chromosome 1 open reading frame 133; SERTAD4 antisense RNA 1 [gene_biotype:antisense transcript_biotype:antisense]; long non-coding RNA OTTHUMT00000088582.1 (C1orf133 gene; long non-coding RNA OTTHUMT00000088581.1 (C1orf133 gene; long non-coding RNA OTTHUMT0000008…	ncrna	UP
248	TC0100017193.hg.1	4.72581	3.94457	1.71861	0.01796	NM_002238; NM_172362; ENST00000271751; ENST00000367007; BC113709; BC143599; OTTHUMT00000088332; OTTHUMT00000088568; CCDS1496.1; CCDS31015.1; hsa_circ_0006123; hsa_circ_0016343; hsa_circ_0016344; hsa_circ_0016345; hsa_circ_0016346; hsa_circ_0016347; hsa_circ_0016348; hsa_circ_0016349; hsa_circ_0016350; hsa_circ_0016351; KCNH1.aAug10; KCNH1.bAug10; uc001hib.3; uc001hic.3; chr1_211092981_211093411; …	Homo sapiens potassium channel, voltage gated eag related subfamily H, member 1 (KCNH1), transcript variant 2, mRNA.; Homo sapiens potassium channel, voltage gated eag related subfamily H, member 1 (KCNH1), transcript variant 1, mRNA.; potassium channel, voltage gated eag related subfamily H, member 1 [gene_biotype:protein_coding transcript_biotype:protein_coding]; Homo sapiens potassium voltage-…	coding	UP
249	TC0100017234.hg.1	1.88462	2.48256	-1.51355	0.032906	T030016	Transcript identified by MiTranscriptome	ncrna	DOWN
250	TC0100017294.hg.1	3.22772	4.00075	-1.70886	0.0371547	T030348	Transcript identified by MiTranscriptome	ncrna	DOWN
251	TC0100017308.hg.1	4.10132	1.71375	5.23276	0.00596097	uc057pku.1; ENST00000365628; NONHSAT009475	Small nucleolar RNA SNORD116 [Source:RFAM;Acc:RF00108]; Small nucleolar RNA SNORD116 [gene_biotype:snoRNA transcript_biotype:snoRNA]; Non-coding transcript identified by NONCODE	ncrna	UP
252	TC0100017366.hg.1	4.1077	3.51986	1.503	0.00842583	florply.aAug10-unspliced	Transcript Identified by AceView	ncrna	UP
253	TC0100017429.hg.1	2.05749	2.67957	-1.53909	0.0320036	nayuha.aAug10-unspliced	Transcript Identified by AceView	ncrna	DOWN
254	TC0100017480.hg.1	2.72578	1.98687	1.66891	0.00705645	T031548; T031549	Transcript identified by MiTranscriptome	ncrna	UP
255	TC0100017523.hg.1	5.65295	6.36717	-1.64059	0.000674207	NM_001270409; NM_001270410; NM_173083; ENST00000328205; ENST00000359525; ENST00000366808; ENST00000460719; ENST00000481685; BC045625; OTTHUMT00000091523; OTTHUMT00000091524; OTTHUMT00000091525; OTTHUMT00000099048; OTTHUMT00000357627; CCDS1553.1; hsa_circ_0016704; hsa_circ_0016705; hsa_circ_0016706; hsa_circ_0016707; hsa_circ_0016708; hsa_circ_0016709; uc001hqa.4; uc009xel.3; uc057pyg.1; uc057pyh.…	Homo sapiens lin-9 DREAM MuvB core complex component (LIN9), transcript variant 2, mRNA.; Homo sapiens lin-9 DREAM MuvB core complex component (LIN9), transcript variant 3, mRNA.; Homo sapiens lin-9 DREAM MuvB core complex component (LIN9), transcript variant 1, mRNA.; lin-9 DREAM MuvB core complex component [gene_biotype:protein_coding transcript_biotype:protein_coding]; Homo sapiens lin-9 homol…	coding	DOWN
256	TC0100017732.hg.1	6.68056	7.34796	-1.58821	0.000987978	ENST00000416221.1; ENST00000425412.1; ENST00000440665.1; ENST00000450783.1; ENST00000454631.1; kufeebu.dAug10; kufeebu.hAug10; OTTHUMT00000095271; OTTHUMT00000095272; OTTHUMT00000095273; OTTHUMT00000095274; OTTHUMT00000095275; uc057qiw.1; uc057qix.1; uc057qiy.1; uc057qiz.1; uc057qja.1; ENST00000416221; ENST00000425412; ENST00000440665; ENST00000450783; ENST00000454631; HG493314.1:1..465:ncRNA; HG…	N/A; Transcript Identified by AceView; novel transcript; havana:known chromosome:GRCh38:1:231522388:231528556:-1 gene:ENSG00000233461 gene_biotype:antisense transcript_biotype:antisense; havana:known chromosome:GRCh38:1:231527106:231528501:-1 gene:ENSG00000233461 gene_biotype:antisense transcript_biotype:antisense; havana:known chromosome:GRCh38:1:231522461:231528255:-1 gene:ENSG00000233461 gene_…	ncrna	DOWN
257	TC0100017828.hg.1	7.2485	7.83646	-1.50312	0.0485833	NM_001277155; NM_152490; ENST00000313984; ENST00000366600; ENST00000461994; ENST00000462374; ENST00000477694; ENST00000494378; ENST00000612859; BC029564; OTTHUMT00000097376; OTTHUMT00000097377; OTTHUMT00000097378; OTTHUMT00000097379; OTTHUMT00000097380; OTTHUMT00000097381; OTTHUMT00000097382; CCDS1606.1; CCDS60453.1; hsa_circ_0002343; hsa_circ_0017061; hsa_circ_0017062; hsa_circ_0017063; hsa_circ…	Homo sapiens beta-1,3-N-acetylgalactosaminyltransferase 2 (B3GALNT2), transcript variant 2, mRNA.; Homo sapiens beta-1,3-N-acetylgalactosaminyltransferase 2 (B3GALNT2), transcript variant 1, mRNA.; beta-1,3-N-acetylgalactosaminyltransferase 2 [gene_biotype:protein_coding transcript_biotype:protein_coding]; beta-1,3-N-acetylgalactosaminyltransferase 2 [gene_biotype:protein_coding transcript_biotyp…	coding	DOWN
258	TC0100017836.hg.1	4.99456	5.67438	-1.60194	0.0367647	NM_000081; NM_001301365; NR_102436; ENST00000389793; ENST00000389794; ENST00000461526; ENST00000462376; ENST00000465349; ENST00000468107; ENST00000468626; ENST00000473037; ENST00000475277; ENST00000487530; ENST00000489585; ENST00000492844; OTTHUMT00000097533; OTTHUMT00000097534; OTTHUMT00000097535; OTTHUMT00000097536; OTTHUMT00000097537; OTTHUMT00000097892; OTTHUMT00000097893; OTTHUMT00000097894;…	Homo sapiens lysosomal trafficking regulator (LYST), transcript variant 1, mRNA.; Homo sapiens lysosomal trafficking regulator (LYST), transcript variant 3, mRNA.; Homo sapiens lysosomal trafficking regulator (LYST), transcript variant 2, non-coding RNA.; lysosomal trafficking regulator [gene_biotype:protein_coding transcript_biotype:protein_coding]; lysosomal trafficking regulator [gene_biotype:…	coding	DOWN
259	TC0100017860.hg.1	8.38015	9.11443	-1.66356	0.00167082	NM_018072; ENST00000366579; ENST00000366581; ENST00000366582; ENST00000483073; ENST00000490339; BC150614; OTTHUMT00000096635; OTTHUMT00000096636; OTTHUMT00000096637; OTTHUMT00000096638; OTTHUMT00000099201; CCDS31066.1; ENST00000433131.1; HEATR1.cAug10; hsa_circ_0017122; hsa_circ_0017123; hsa_circ_0017124; hsa_circ_0017125; hsa_circ_0017126; hsa_circ_0017127; hsa_circ_0017128; hsa_circ_0017129; hs…	Homo sapiens HEAT repeat containing 1 (HEATR1), mRNA.; HEAT repeat containing 1 [gene_biotype:protein_coding transcript_biotype:protein_coding]; HEAT repeat containing 1 [gene_biotype:protein_coding transcript_biotype:processed_transcript]; Homo sapiens HEAT repeat containing 1, mRNA (cDNA clone MGC:183524 IMAGE:9056984), complete cds.; HEAT repeat containing 1[gene_biotype:protein_coding transcr…	coding	DOWN
260	TC0100017889.hg.1	6.91738	6.02061	1.86189	0.00805035	NR_015407; ENST00000400946; ENST00000400946.2; OTTHUMT00000095377; uc001hyn.4; HG493363.1:1..1537:ncRNA; lnc-ZP4-1:2; NONHSAT010460; TCONS_00000027	Homo sapiens long intergenic non-protein coding RNA 1139 (LINC01139), long non-coding RNA.; long intergenic non-protein coding RNA 1139 [gene_biotype:lincRNA transcript_biotype:lincRNA]; long intergenic non-protein coding RNA 1139 [Source:HGNC Symbol;Acc:HGNC:27924]; novel transcript; long non-coding RNA OTTHUMT00000095377.1 (RP11-371I1.2 gene; Transcript Originally Identified by LNCipedia; Non-c…	ncrna	UP
261	TC0100017925.hg.1	2.9213	3.68588	-1.69888	0.00672566	T033874	Transcript identified by MiTranscriptome	ncrna	DOWN
262	TC0100017947.hg.1	9.07461	9.74987	-1.59688	0.00512432	NM_014322; ENST00000366554; ENST00000462265; ENST00000463155; ENST00000469376; ENST00000478849; ENST00000490673; BC036773; OTTHUMT00000095713; OTTHUMT00000095714; OTTHUMT00000095715; OTTHUMT00000095716; OTTHUMT00000097756; OTTHUMT00000099266; CCDS31072.1; hsa_circ_0017191; hsa_circ_0017192; hsa_circ_0017193; hsa_circ_0017194; uc001hza.4; uc001hzc.4; uc057qsv.1; uc057qsw.1; uc057qsx.1; uc057qsy.1;…	Homo sapiens opsin 3 (OPN3), mRNA.; opsin 3 [gene_biotype:protein_coding transcript_biotype:protein_coding]; opsin 3 [gene_biotype:protein_coding transcript_biotype:processed_transcript]; Homo sapiens opsin 3, mRNA (cDNA clone MGC:46103 IMAGE:5723543), complete cds.; opsin 3[gene_biotype:protein_coding transcript_biotype:protein_coding]; opsin 3[gene_biotype:protein_coding transcript_biotype:proc…	coding	DOWN
263	TC0100017948.hg.1	5.72604	6.35405	-1.54543	0.0201347	NM_001821; ENST00000366553; BC117360; OTTHUMT00000095712; CCDS31073.1; uc001hzd.4; NONHSAT010550	Homo sapiens choroideremia-like (Rab escort protein 2) (CHML), mRNA.; choroideremia-like (Rab escort protein 2) [gene_biotype:protein_coding transcript_biotype:protein_coding]; Homo sapiens choroideremia-like (Rab escort protein 2), mRNA (cDNA clone MGC:150969 IMAGE:40125911), complete cds.; choroideremia-like (Rab escort protein 2)[gene_biotype:protein_coding transcript_biotype:protein_coding]; …	coding	DOWN
264	TC0100017974.hg.1	6.69965	7.37439	-1.59632	0.0130915	NM_001042404; NM_001042405; NM_014812; ENST00000336415; ENST00000366542; ENST00000366543; ENST00000366544; ENST00000413359; ENST00000439296; ENST00000451408; ENST00000461671; ENST00000464936; ENST00000466495; ENST00000468254; ENST00000468697; ENST00000469646; ENST00000476661; ENST00000481987; ENST00000490813; ENST00000492145; ENST00000518289; ENST00000521911; ENST00000522191; ENST00000522522; ENS…	Homo sapiens centrosomal protein 170kDa (CEP170), transcript variant beta, mRNA.; Homo sapiens centrosomal protein 170kDa (CEP170), transcript variant gamma, mRNA.; Homo sapiens centrosomal protein 170kDa (CEP170), transcript variant alpha, mRNA.; centrosomal protein 170kDa [gene_biotype:protein_coding transcript_biotype:protein_coding]; centrosomal protein 170kDa [gene_biotype:protein_coding tra…	coding	DOWN
265	TC0100017978.hg.1	2.85472	3.57743	-1.65028	0.0234246	sparmeebu.aAug10-unspliced	Transcript Identified by AceView	ncrna	DOWN
266	TC0100018006.hg.1	7.49526	8.21277	-1.64434	0.00138493	NM_001126; ENST00000366535; ENST00000462358; ENST00000468215; BC012356; OTTHUMT00000096697; OTTHUMT00000096699; OTTHUMT00000096700; ADSSandTGIF2P1.eAug10; CCDS1624.1; ENST00000417765.1; hsa_circ_0006769; hsa_circ_0017257; hsa_circ_0017258; hsa_circ_0017259; hsa_circ_0017260; hsa_circ_0017261; hsa_circ_0017262; hsa_circ_0017263; hsa_circ_0017264; hsa_circ_0017265; OTTHUMT00000096713; uc001iaj.4; u…	Homo sapiens adenylosuccinate synthase (ADSS), mRNA.; adenylosuccinate synthase [gene_biotype:protein_coding transcript_biotype:protein_coding]; adenylosuccinate synthase [gene_biotype:protein_coding transcript_biotype:processed_transcript]; Homo sapiens adenylosuccinate synthase, mRNA (cDNA clone MGC:20404 IMAGE:4635347), complete cds.; adenylosuccinate synthase[gene_biotype:protein_coding trans…	coding	DOWN
267	TC0100018008.hg.1	2.27702	3.67968	-2.64389	8.73e-05	T034301	Transcript identified by MiTranscriptome	ncrna	DOWN
268	TC0100018056.hg.1	3.66414	4.87454	-2.31402	0.044343	lofoybu.aAug10-unspliced	Transcript Identified by AceView	ncrna	DOWN
269	TC0100018080.hg.1	7.26429	7.95421	-1.61319	0.00833847	NM_015446; ENST00000326225; ENST00000366508; ENST00000470300; ENST00000477526; ENST00000478568; ENST00000483900; ENST00000498601; OTTHUMT00000097817; OTTHUMT00000097818; OTTHUMT00000097819; OTTHUMT00000097820; OTTHUMT00000357437; OTTHUMT00000357438; OTTHUMT00000357439; CCDS1629.2; hsa_circ_0002288; hsa_circ_0006097; hsa_circ_0017316; hsa_circ_0017317; hsa_circ_0017318; hsa_circ_0017319; hsa_circ_…	Homo sapiens AT hook containing transcription factor 1 (AHCTF1), mRNA.; AT hook containing transcription factor 1 [gene_biotype:protein_coding transcript_biotype:protein_coding]; AT hook containing transcription factor 1 [gene_biotype:protein_coding transcript_biotype:processed_transcript]; AT hook containing transcription factor 1 [gene_biotype:protein_coding transcript_biotype:retained_intron];…	coding	DOWN
270	TC0100018236.hg.1	7.70224	8.52981	-1.7747	0.00261229	NM_000016; NM_001127328; NM_001286042; NM_001286043; NM_001286044; ENST00000370834; ENST00000370841; ENST00000420607; ENST00000473018; ENST00000481374; ENST00000525808; ENST00000525881; ENST00000526129; ENST00000526196; ENST00000526930; ENST00000529059; ENST00000530953; ENST00000532207; ENST00000532509; ENST00000534146; ENST00000534334; ENST00000541113; BC005377; OTTHUMT00000026967; OTTHUMT000000…	Homo sapiens acyl-CoA dehydrogenase, C-4 to C-12 straight chain (ACADM), transcript variant 1, mRNA.; Homo sapiens acyl-CoA dehydrogenase, C-4 to C-12 straight chain (ACADM), transcript variant 3, mRNA.; Homo sapiens acyl-CoA dehydrogenase, C-4 to C-12 straight chain (ACADM), transcript variant 4, mRNA.; Homo sapiens acyl-CoA dehydrogenase, C-4 to C-12 straight chain (ACADM), transcript variant 5…	coding	DOWN
271	TC0100018237.hg.1	7.2585	8.34645	-2.12571	0.000277251	NM_004582; NR_002748; NR_002749; NR_003042; NR_073562; ENST00000319942; ENST00000364617; ENST00000370826; ENST00000383893; ENST00000384512; ENST00000459697; ENST00000461653; ENST00000462042; ENST00000467748; ENST00000470201; ENST00000471759; ENST00000473406; ENST00000485459; ENST00000489450; ENST00000491266; ENST00000496055; ENST00000497648; BC020790; OTTHUMT00000026972; OTTHUMT00000026973; OTTHU…	Homo sapiens Rab geranylgeranyltransferase, beta subunit (RABGGTB), transcript variant 1, mRNA.; Homo sapiens small nucleolar RNA, C/D box 45B (SNORD45B), small nucleolar RNA.; Homo sapiens small nucleolar RNA, C/D box 45A (SNORD45A), small nucleolar RNA.; Homo sapiens small nucleolar RNA, C/D box 45C (SNORD45C), small nucleolar RNA.; Homo sapiens Rab geranylgeranyltransferase, beta subunit (RABG…	coding	DOWN
272	TC0100018238.hg.1	7.77254	8.38013	-1.52371	0.00485212	NM_007034; ENST00000370763; ENST00000426517; ENST00000476396; ENST00000477671; ENST00000484662; ENST00000487931; BC034721; OTTHUMT00000098248; OTTHUMT00000098582; OTTHUMT00000098621; OTTHUMT00000098622; OTTHUMT00000098623; OTTHUMT00000098624; CCDS684.1; hsa_circ_0013042; hsa_circ_0013043; hsa_circ_0013044; uc001dij.4; uc057hvj.1; uc057hvk.1; uc057hvl.1; uc057hvn.1; uc057hvp.1; NONHSAT004062; NONH…	Homo sapiens DnaJ (Hsp40) homolog, subfamily B, member 4 (DNAJB4), mRNA.; DnaJ (Hsp40) homolog, subfamily B, member 4 [gene_biotype:protein_coding transcript_biotype:protein_coding]; DnaJ (Hsp40) homolog, subfamily B, member 4 [gene_biotype:protein_coding transcript_biotype:processed_transcript]; Homo sapiens DnaJ (Hsp40) homolog, subfamily B, member 4, mRNA (cDNA clone MGC:17027 IMAGE:4340658), …	coding	DOWN
273	TC0100018247.hg.1	8.4101	9.09281	-1.60515	0.00264291	NM_001134479; NM_018103; ENST00000337338; ENST00000394593; ENST00000414841; ENST00000441269; ENST00000525774; ENST00000527156; ENST00000532201; BC024159; OTTHUMT00000029203; OTTHUMT00000029204; OTTHUMT00000029414; OTTHUMT00000387214; OTTHUMT00000387215; OTTHUMT00000387216; OTTHUMT00000387217; CCDS726.1; hsa_circ_0013121; uc001dnm.4; uc001dnn.4; uc057ifb.1; uc057ifc.1; uc057ifd.1; uc057ife.1; uc05…	Homo sapiens leucine rich repeat containing 8 family, member D (LRRC8D), transcript variant 1, mRNA.; Homo sapiens leucine rich repeat containing 8 family, member D (LRRC8D), transcript variant 2, mRNA.; leucine rich repeat containing 8 family, member D [gene_biotype:protein_coding transcript_biotype:protein_coding]; Homo sapiens leucine rich repeat containing 8 family, member D, mRNA (cDNA clone…	coding	DOWN
274	TC0100018269.hg.1	6.9125	7.69432	-1.71931	0.0437207	NONHSAT005111; NONHSAT005112	Non-coding transcript identified by NONCODE; Non-coding transcript identified by NONCODE: Linc	ncrna	DOWN
275	TC0100018403.hg.1	9.66187	8.30441	2.56233	0.0265235	NM_018948; ENST00000377482; ENST00000467067; ENST00000469499; ENST00000487559; BC025337; OTTHUMT00000003617; OTTHUMT00000003618; OTTHUMT00000003620; OTTHUMT00000083597; CCDS94.1; hsa_circ_0009558; uc001aoz.4; uc057byl.1; uc057bym.1; uc057byn.1	Homo sapiens ERBB receptor feedback inhibitor 1 (ERRFI1), mRNA.; ERBB receptor feedback inhibitor 1 [gene_biotype:protein_coding transcript_biotype:protein_coding]; ERBB receptor feedback inhibitor 1 [gene_biotype:protein_coding transcript_biotype:nonsense_mediated_decay]; Homo sapiens ERBB receptor feedback inhibitor 1, mRNA (cDNA clone MGC:39368 IMAGE:4810371), complete cds.; ERBB receptor feed…	coding	UP
276	TC0100018437.hg.1	6.747	7.42995	-1.60542	0.00640107	NM_001135553; NM_003684; NM_198973; NR_024174; NR_024176; ENST00000341183; ENST00000342571; ENST00000371945; ENST00000371946; ENST00000428112; ENST00000460098; ENST00000465783; ENST00000468852; ENST00000470237; ENST00000474868; ENST00000477883; ENST00000480531; ENST00000484301; ENST00000486716; ENST00000496619; ENST00000524417; ENST00000524749; ENST00000525888; ENST00000526513; ENST00000528077; E…	Homo sapiens MAP kinase interacting serine/threonine kinase 1 (MKNK1), transcript variant 3, mRNA.; Homo sapiens MAP kinase interacting serine/threonine kinase 1 (MKNK1), transcript variant 1, mRNA.; Homo sapiens MAP kinase interacting serine/threonine kinase 1 (MKNK1), transcript variant 2, mRNA.; Homo sapiens MAP kinase interacting serine/threonine kinase 1 (MKNK1), transcript variant 4, non-co…	coding	DOWN
277	TC0100018440.hg.1	6.70822	7.58193	-1.83238	0.0291646	NM_001048166; NM_001282936; NM_001282937; NM_001282938; NM_001282939; NM_003035; ENST00000337817; ENST00000360380; ENST00000371877; ENST00000396221; ENST00000413565; ENST00000418131; ENST00000433827; ENST00000436811; ENST00000447475; BC126223; BC144089; OTTHUMT00000021649; OTTHUMT00000021650; OTTHUMT00000021651; OTTHUMT00000021652; OTTHUMT00000021653; OTTHUMT00000021654; OTTHUMT00000100392; OTTHU…	Homo sapiens SCL/TAL1 interrupting locus (STIL), transcript variant 1, mRNA.; Homo sapiens SCL/TAL1 interrupting locus (STIL), transcript variant 3, mRNA.; Homo sapiens SCL/TAL1 interrupting locus (STIL), transcript variant 4, mRNA.; Homo sapiens SCL/TAL1 interrupting locus (STIL), transcript variant 5, mRNA.; Homo sapiens SCL/TAL1 interrupting locus (STIL), transcript variant 6, mRNA.; Homo sapi…	coding	DOWN
278	TC0100018454.hg.1	6.52782	7.46116	-1.90969	0.00465601	NM_004815; ENST00000260526; ENST00000370217; ENST00000482481; BC093741; BC093767; OTTHUMT00000029376; OTTHUMT00000029377; OTTHUMT00000029381; CCDS748.1; hsa_circ_0003310; hsa_circ_0013224; hsa_circ_0013225; hsa_circ_0013226; hsa_circ_0013227; hsa_circ_0013228; uc001dqj.5; uc001dql.4; uc057ilj.1; chr1_94685813_94697199; NONHSAT004576; NONHSAT004577	Homo sapiens Rho GTPase activating protein 29 (ARHGAP29), mRNA.; Rho GTPase activating protein 29 [gene_biotype:protein_coding transcript_biotype:protein_coding]; Rho GTPase activating protein 29 [gene_biotype:protein_coding transcript_biotype:processed_transcript]; Homo sapiens Rho GTPase activating protein 29, mRNA (cDNA clone MGC:120776 IMAGE:7939586), complete cds.; Homo sapiens Rho GTPase ac…	coding	DOWN
279	TC0100018465.hg.1	7.79188	8.63374	-1.79237	0.00508102	NM_005872; ENST00000369541; ENST00000485021; BC005285; BC012623; BC022880; OTTHUMT00000032871; OTTHUMT00000032872; CCDS874.1; hsa_circ_0013639; uc001efa.4; uc057jps.1	Homo sapiens breast carcinoma amplified sequence 2 (BCAS2), mRNA.; breast carcinoma amplified sequence 2 [gene_biotype:protein_coding transcript_biotype:protein_coding]; breast carcinoma amplified sequence 2 [gene_biotype:protein_coding transcript_biotype:processed_transcript]; Homo sapiens breast carcinoma amplified sequence 2, mRNA (cDNA clone MGC:12341 IMAGE:3930559), complete cds.; Homo sapie…	coding	DOWN
280	TC0100018471.hg.1	7.26385	7.90552	-1.56013	0.00510759	NM_015836; NM_201263; ENST00000235521; ENST00000369426; ENST00000495746; ENST00000497402; ENST00000497761; BC044575; OTTHUMT00000034362; OTTHUMT00000034363; OTTHUMT00000034364; OTTHUMT00000034365; OTTHUMT00000034366; CCDS30817.1; CCDS900.1; hsa_circ_0013760; hsa_circ_0013761; hsa_circ_0013762; uc001ehm.4; uc001ehn.4; uc057juw.1; uc057jux.1; uc057juz.1; WARS2.dAug10; NONHSAT005526	Homo sapiens tryptophanyl tRNA synthetase 2, mitochondrial (WARS2), transcript variant 1, mRNA.; Homo sapiens tryptophanyl tRNA synthetase 2, mitochondrial (WARS2), transcript variant 2, mRNA.; tryptophanyl tRNA synthetase 2, mitochondrial [gene_biotype:protein_coding transcript_biotype:protein_coding]; tryptophanyl tRNA synthetase 2, mitochondrial [gene_biotype:protein_coding transcript_biotype:…	coding	DOWN
281	TC0100018472.hg.1	9.40048	10.1739	-1.70932	0.00316867	NM_004892; ENST00000578049; ENST00000618538; BC001364; OTTHUMT00000469430; OTTHUMT00000477748; ENST00000610157.1; uc031unv.2; uc057jwi.1	Homo sapiens SEC22 homolog B, vesicle trafficking protein (gene/pseudogene) (SEC22B), mRNA.; SEC22 vesicle trafficking protein homolog B (S. cerevisiae) (gene/pseudogene) [gene_biotype:protein_coding transcript_biotype:protein_coding]; Homo sapiens SEC22 vesicle trafficking protein homolog B (S. cerevisiae), mRNA (cDNA clone MGC:1960 IMAGE:3051087), complete cds.; SEC22 vesicle trafficking protei…	coding	DOWN
282	TC0100018473.hg.1	8.20794	8.87793	-1.59106	0.0135622	hsa_circ_0013859; hsa_circ_0013860; ENST00000616023; OTTHUMT00000477871	Salzman2013 ALT_ACCEPTOR, CDS, coding, INTERNAL, OVCODE, OVEXON best transcript NM_004892; Salzman2013 ANNOTATED, CDS, coding, OVCODE, OVEXON, UTR3 best transcript NM_004892; havana:known chromosome:GRCh38:1:148772640:148784594:-1 gene:ENSG00000275140 gene_biotype:unprocessed_pseudogene transcript_biotype:unprocessed_pseudogene; SEC22 vesicle trafficking protein homolog B (S. cerevisiae) pseudoge…	ncrna	DOWN
283	TC0100018499.hg.1	7.56638	8.40179	-1.78436	0.00661511	NM_001018016; NM_001018017; NM_001044390; NM_001044391; NM_001044392; NM_001044393; NM_001204285; NM_001204286; NM_001204287; NM_001204288; NM_001204289; NM_001204290; NM_001204291; NM_001204292; NM_001204293; NM_001204294; NM_001204295; NM_001204296; NM_001204297; NM_002456; ENST00000337604; ENST00000338684; ENST00000342482; ENST00000343256; ENST00000368389; ENST00000368390; ENST00000368392; ENS…	Homo sapiens mucin 1, cell surface associated (MUC1), transcript variant 2, mRNA.; Homo sapiens mucin 1, cell surface associated (MUC1), transcript variant 3, mRNA.; Homo sapiens mucin 1, cell surface associated (MUC1), transcript variant 5, mRNA.; Homo sapiens mucin 1, cell surface associated (MUC1), transcript variant 6, mRNA.; Homo sapiens mucin 1, cell surface associated (MUC1), transcript va…	coding	DOWN
284	TC0100018517.hg.1	6.02623	6.63062	-1.52034	0.0160977	ENST00000453374; OTTHUMT00000077414	havana:known chromosome:GRCh38:1:160266340:160267225:-1 gene:ENSG00000224261 gene_biotype:processed_pseudogene transcript_biotype:processed_pseudogene; ribosomal protein SA (RPSA) pseudogene[gene_biotype:processed_pseudogene transcript_biotype:processed_pseudogene]	ncrna	DOWN
285	TC0100018570.hg.1	6.37215	7.38929	-2.02391	0.027481	NR_026778; ENST00000366527.3; OTTHUMT00000097166; uc001iav.4; ENST00000366527; HG493403.1:1..5007:ncRNA; NONHSAT010656; NONHSAT010657; NONHSAT010658; NR_026778.1:1..5079:ncRNA	Homo sapiens HNRNPU antisense RNA 1 (HNRNPU-AS1), long non-coding RNA.; HNRNPU antisense RNA 1 [Source:HGNC Symbol;Acc:HGNC:27651]; HNRNPU antisense RNA 1; HNRNPU antisense RNA 1 [gene_biotype:antisense transcript_biotype:antisense]; long non-coding RNA OTTHUMT00000097166.2 (HNRNPU-AS1 gene; Non-coding transcript identified by NONCODE; Non-coding transcript identified by NONCODE: Antisense,Exonic…	ncrna	DOWN
286	TC0200006471.hg.1	3.12213	2.33173	1.72955	0.0456367	T183008	Transcript identified by MiTranscriptome	ncrna	UP
287	TC0200006618.hg.1	3.42014	2.64672	1.70932	0.015378	ENST00000442864.1; OTTHUMT00000323256; uc061gle.1; ENST00000442864; HG493613.1:1..447:ncRNA; NONHSAT068981; NONHSAT068982; TCONS_00002812	N/A; putative novel transcript; havana:known chromosome:GRCh38:2:8139402:8143269:1 gene:ENSG00000229740 gene_biotype:lincRNA transcript_biotype:lincRNA; long non-coding RNA OTTHUMT00000323256.1 (U91324.1 gene; Non-coding transcript identified by NONCODE; Non-coding transcript identified by NONCODE: Linc; gene_id XLOC_001332; transcript_id TCONS_00002812; oId ENST00000442864; linc_name linc-ID2-2;…	ncrna	UP
288	TC0200006627.hg.1	5.34379	6.16914	-1.77196	0.000252108	NM_002166; ENST00000234091; ENST00000331129; ENST00000396290; ENST00000472142; BC030639; OTTHUMT00000231925; OTTHUMT00000323327; OTTHUMT00000323328; CCDS1659.1; uc002qza.4; uc061glp.1; uc061glq.1; uc061glr.1; NONHSAT069014	Homo sapiens inhibitor of DNA binding 2, dominant negative helix-loop-helix protein (ID2), mRNA.; inhibitor of DNA binding 2, dominant negative helix-loop-helix protein [gene_biotype:protein_coding transcript_biotype:protein_coding]; inhibitor of DNA binding 2, dominant negative helix-loop-helix protein [gene_biotype:protein_coding transcript_biotype:retained_intron]; Homo sapiens inhibitor of DN…	coding	DOWN
289	TC0200006671.hg.1	3.64305	4.44572	-1.74432	0.000236199	NM_198182; ENST00000324907; ENST00000405379; ENST00000439493; ENST00000464418; ENST00000472167; ENST00000480736; ENST00000494520; ENST00000497403; BC067519; BC067520; BC067521; OTTHUMT00000323543; OTTHUMT00000323544; OTTHUMT00000323546; OTTHUMT00000352824; OTTHUMT00000352825; OTTHUMT00000352826; OTTHUMT00000352991; CCDS33144.2; GRHL1.bAug10; GRHL1.eAug10; hsa_circ_0052576; hsa_circ_0052577; hsa_c…	Homo sapiens grainyhead-like transcription factor 1 (GRHL1), mRNA.; grainyhead-like 1 (Drosophila) [gene_biotype:protein_coding transcript_biotype:protein_coding]; grainyhead-like 1 (Drosophila) [gene_biotype:protein_coding transcript_biotype:nonsense_mediated_decay]; grainyhead-like 1 (Drosophila) [gene_biotype:protein_coding transcript_biotype:retained_intron]; Homo sapiens grainyhead-like 1 (D…	coding	DOWN
290	TC0200006680.hg.1	4.20882	5.18292	-1.96442	0.0179586	neeneybo.aAug10-unspliced	Transcript Identified by AceView	ncrna	DOWN
291	TC0200006829.hg.1	3.59086	3.00217	1.50387	0.0331843	T185330; T185331	Transcript identified by MiTranscriptome	ncrna	UP
292	TC0200006855.hg.1	2.37554	3.04199	-1.58716	0.0379275	T185508	Transcript identified by MiTranscriptome	ncrna	DOWN
293	TC0200006939.hg.1	5.46513	4.68635	1.71568	0.039358	blobobu.aAug10-unspliced	Transcript Identified by AceView	ncrna	UP
294	TC0200007087.hg.1	4.06627	3.4444	1.53887	0.0466764	blarjawbu.aAug10-unspliced	Transcript Identified by AceView	ncrna	UP
295	TC0200007112.hg.1	5.79952	5.16589	1.55146	0.00499323	NR_003074; ENST00000585078; uc002rmp.2; NONHSAT069854; NR_003074.1:1..89:ncRNA	Homo sapiens small nucleolar RNA, C/D box 92 (SNORD92), small nucleolar RNA.; small nucleolar RNA, C/D box 92 [gene_biotype:snoRNA transcript_biotype:snoRNA]; small nucleolar RNA, C/D box 92 [Source:HGNC Symbol;Acc:HGNC:32754]; Non-coding transcript identified by NONCODE; small nucleolar RNA, C/D box 92 (SNORD92), small nucleolar RNA.	ncrna	UP
296	TC0200007132.hg.1	8.84746	8.23209	1.53194	0.0201692	NM_001127399; NM_001127400; NM_001127401; NM_016061; ENST00000261353; ENST00000379519; ENST00000379520; ENST00000402003; ENST00000402708; ENST00000470120; ENST00000482474; ENST00000490211; ENST00000492439; ENST00000495673; BC000836; BC047237; OTTHUMT00000215127; OTTHUMT00000215128; OTTHUMT00000215129; OTTHUMT00000325352; OTTHUMT00000325354; OTTHUMT00000325356; OTTHUMT00000325357; OTTHUMT000003253…	Homo sapiens yippee-like 5 (YPEL5), transcript variant 3, mRNA.; Homo sapiens yippee-like 5 (YPEL5), transcript variant 2, mRNA.; Homo sapiens yippee-like 5 (YPEL5), transcript variant 1, mRNA.; Homo sapiens yippee-like 5 (YPEL5), transcript variant 4, mRNA.; yippee-like 5 [gene_biotype:protein_coding transcript_biotype:protein_coding]; yippee-like 5 [gene_biotype:protein_coding transcript_biotyp…	coding	UP
297	TC0200007189.hg.1	4.28734	4.97795	-1.61397	0.0123823	OTTHUMT00000476391; uc061hyg.1; ENST00000610331; LK937745.1:1..1621:ncRNA	novel transcript, sense intronic to BIRC6; N/A; havana:known chromosome:GRCh38:2:32521927:32523547:1 gene:ENSG00000276334 gene_biotype:sense_intronic transcript_biotype:sense_intronic; long non-coding RNA OTTHUMT00000476391.1	ncrna	DOWN
298	TC0200007243.hg.1	4.58194	7.22983	-6.26753	2.03e-05	NM_001177969; NM_001177970; NM_001177971; NM_001177972; NM_053276; ENST00000379241; ENST00000379242; ENST00000389975; ENST00000401530; ENST00000404084; ENST00000457137; ENST00000464309; ENST00000497382; BC128260; OTTHUMT00000325451; OTTHUMT00000325452; OTTHUMT00000325453; OTTHUMT00000325454; OTTHUMT00000353721; OTTHUMT00000353773; OTTHUMT00000353774; CCDS33180.1; CCDS54347.1; CCDS54348.1; CCDS543…	Homo sapiens vitrin (VIT), transcript variant 2, mRNA.; Homo sapiens vitrin (VIT), transcript variant 3, mRNA.; Homo sapiens vitrin (VIT), transcript variant 4, mRNA.; Homo sapiens vitrin (VIT), transcript variant 5, mRNA.; Homo sapiens vitrin (VIT), transcript variant 1, mRNA.; vitrin [gene_biotype:protein_coding transcript_biotype:protein_coding]; Homo sapiens vitrin, mRNA (cDNA clone MGC:14974…	coding	DOWN
299	TC0200007244.hg.1	4.91452	6.16453	-2.37843	0.00905744	zajerbu.aAug10-unspliced	Transcript Identified by AceView	ncrna	DOWN
300	TC0200007269.hg.1	2.98082	3.62294	-1.56062	0.0274323	ENST00000456500; OTTHUMT00000326755	havana:known chromosome:GRCh38:2:37816915:37817961:1 gene:ENSG00000225402 gene_biotype:processed_pseudogene transcript_biotype:processed_pseudogene; serine/threonine kinase receptor associated protein (STRAP) pseudogene[gene_biotype:processed_pseudogene transcript_biotype:processed_pseudogene]	ncrna	DOWN
301	TC0200007293.hg.1	2.52137	3.57893	-2.08141	0.0132468	T187944	Transcript identified by MiTranscriptome	ncrna	DOWN
302	TC0200007380.hg.1	4.07214	3.43123	1.55931	0.0365392	T188494	Transcript identified by MiTranscriptome	ncrna	UP
303	TC0200007437.hg.1	4.65792	3.86031	1.73821	0.00379597	tofa.aAug10-unspliced	Transcript Identified by AceView	ncrna	UP
304	TC0200007487.hg.1	4.33466	4.97486	-1.55854	0.00291759	staklaw.aAug10-unspliced	Transcript Identified by AceView	ncrna	DOWN
305	TC0200007506.hg.1	5.49837	4.6225	1.83511	0.0141786	NM_002354; ENST00000263735; ENST00000405271; ENST00000419334; ENST00000456133; ENST00000474691; ENST00000490733; BC014785; OTTHUMT00000250792; OTTHUMT00000323354; OTTHUMT00000323638; OTTHUMT00000323639; OTTHUMT00000323640; OTTHUMT00000323641; CCDS1833.1; uc002rvx.4; uc061iyb.1; uc061iyc.1; uc061iye.1; uc061iyf.1; uc061iyg.1	Homo sapiens epithelial cell adhesion molecule (EPCAM), mRNA.; epithelial cell adhesion molecule [gene_biotype:protein_coding transcript_biotype:protein_coding]; epithelial cell adhesion molecule [gene_biotype:protein_coding transcript_biotype:nonsense_mediated_decay]; epithelial cell adhesion molecule [gene_biotype:protein_coding transcript_biotype:retained_intron]; Homo sapiens epithelial cell …	coding	UP
306	TC0200007660.hg.1	2.91918	3.54792	-1.54622	0.0226516	NONHSAT147090	Non-coding transcript identified by NONCODE; Non-coding transcript identified by NONCODE: Linc	ncrna	DOWN
307	TC0200007697.hg.1	5.78701	5.1695	1.53422	0.00996571	T190093	Transcript identified by MiTranscriptome	ncrna	UP
308	TC0200007746.hg.1	7.16747	6.49665	1.59197	0.0109447	NM_006577; ENST00000301998; ENST00000405767; BC030579; BC047933; OTTHUMT00000251606; OTTHUMT00000326543; CCDS1870.1; uc002sbs.4; uc061jpq.1	Homo sapiens UDP-GlcNAc:betaGal beta-1,3-N-acetylglucosaminyltransferase 2 (B3GNT2), mRNA.; UDP-GlcNAc:betaGal beta-1,3-N-acetylglucosaminyltransferase 2 [gene_biotype:protein_coding transcript_biotype:protein_coding]; Homo sapiens UDP-GlcNAc:betaGal beta-1,3-N-acetylglucosaminyltransferase 2, mRNA (cDNA clone MGC:26071 IMAGE:4828158), complete cds.; Homo sapiens UDP-GlcNAc:betaGal beta-1,3-N-ace…	coding	UP
309	TC0200007776.hg.1	2.28601	3.3039	-2.02496	0.0318411	chr2_63832532_63832739	circRNA transcript identified by Guo, et al. on chr2 from 63832532-63832739 on Hg19	ncrna	DOWN
310	TC0200007810.hg.1	6.59568	5.87609	1.64671	0.0105265	T190576	Transcript identified by MiTranscriptome	ncrna	UP
311	TC0200007821.hg.1	7.5114	6.61157	1.86584	0.0404464	NM_001193493; NM_003038; ENST00000234256; ENST00000471551; ENST00000480594; ENST00000493121; ENST00000531327; BC026216; BC072423; OTTHUMT00000251726; OTTHUMT00000327463; OTTHUMT00000327464; OTTHUMT00000327465; OTTHUMT00000393082; CCDS1879.1; CCDS54362.1; hsa_circ_0054965; hsa_circ_0054966; hsa_circ_0054967; hsa_circ_0054968; hsa_circ_0054969; hsa_circ_0054970; hsa_circ_0054971; hsa_circ_0054972; …	Homo sapiens solute carrier family 1 (glutamate/neutral amino acid transporter), member 4 (SLC1A4), transcript variant 2, mRNA.; Homo sapiens solute carrier family 1 (glutamate/neutral amino acid transporter), member 4 (SLC1A4), transcript variant 1, mRNA.; solute carrier family 1 (glutamate/neutral amino acid transporter), member 4 [gene_biotype:protein_coding transcript_biotype:protein_coding];…	coding	UP
312	TC0200007934.hg.1	1.69976	2.53031	-1.77836	0.0369074	varklar.aAug10-unspliced	Transcript Identified by AceView	ncrna	DOWN
313	TC0200008049.hg.1	3.7664	2.92163	1.79598	0.0210696	rarkawbu.bAug10-unspliced	Transcript Identified by AceView	ncrna	UP
314	TC0200008062.hg.1	8.06913	6.42593	3.12359	0.00240544	NM_001199893; NM_001615; ENST00000345517; ENST00000409624; ENST00000409731; ENST00000409918; ENST00000429756; ENST00000438902; ENST00000442912; ENST00000468543; ENST00000473016; BC012617; OTTHUMT00000252044; OTTHUMT00000328085; OTTHUMT00000328086; OTTHUMT00000328087; OTTHUMT00000328089; OTTHUMT00000328090; OTTHUMT00000328091; OTTHUMT00000328092; OTTHUMT00000328093; ACTG2.cAug10; CCDS1930.1; CCDS5…	Homo sapiens actin, gamma 2, smooth muscle, enteric (ACTG2), transcript variant 2, mRNA.; Homo sapiens actin, gamma 2, smooth muscle, enteric (ACTG2), transcript variant 1, mRNA.; actin, gamma 2, smooth muscle, enteric [gene_biotype:protein_coding transcript_biotype:protein_coding]; actin, gamma 2, smooth muscle, enteric [gene_biotype:protein_coding transcript_biotype:nonsense_mediated_decay]; ac…	coding	UP
315	TC0200008080.hg.1	7.52819	6.93502	1.50856	0.0015817	NM_032118; ENST00000348227; ENST00000409791; ENST00000426787; ENST00000461531; ENST00000465134; ENST00000468778; ENST00000469321; ENST00000469932; ENST00000475328; ENST00000480089; ENST00000482605; ENST00000482880; ENST00000493982; BC051848; OTTHUMT00000252213; OTTHUMT00000328146; OTTHUMT00000328147; OTTHUMT00000328148; OTTHUMT00000328149; OTTHUMT00000328150; OTTHUMT00000328151; OTTHUMT0000032815…	Homo sapiens WD repeat domain 54 (WDR54), mRNA.; WD repeat domain 54 [gene_biotype:protein_coding transcript_biotype:protein_coding]; WD repeat domain 54 [gene_biotype:protein_coding transcript_biotype:processed_transcript]; WD repeat domain 54 [gene_biotype:protein_coding transcript_biotype:retained_intron]; Homo sapiens WD repeat domain 54, mRNA (cDNA clone MGC:60169 IMAGE:6150670), complete cd…	coding	UP
316	TC0200008093.hg.1	2.65489	1.78147	1.832	0.00525488	T192222	Transcript identified by MiTranscriptome	ncrna	UP
317	TC0200008238.hg.1	2.88039	2.21497	1.58603	0.0205113	leyder.aAug10-unspliced	Transcript Identified by AceView	ncrna	UP
318	TC0200008274.hg.1	4.62389	3.93789	1.60881	0.0423177	swaderbu.aAug10-unspliced	Transcript Identified by AceView	ncrna	UP
319	TC0200008406.hg.1	4.37706	3.75659	1.53738	0.0087793	OTTHUMT00000323147; uc061lsd.1; ENST00000468879	immunoglobulin kappa variable 1D-43[gene_biotype:IG_gene transcript_biotype:IG_gene]; immunoglobulin kappa variable 1D-43 [Source:HGNC Symbol;Acc:HGNC:5758]; immunoglobulin kappa variable 1D-43 [gene_biotype:IG_V_gene transcript_biotype:IG_V_gene]	ncrna	UP
320	TC0200008633.hg.1	4.20378	4.91384	-1.63587	0.012565	NONHSAT072806	Non-coding transcript identified by NONCODE; Non-coding transcript identified by NONCODE: Antisense,Sense No Exonic	ncrna	DOWN
321	TC0200008710.hg.1	4.8205	4.19293	1.54497	0.0284815	uc061mnz.1; ENST00000362857; NONHSAT072929	Small nucleolar RNA U3 [Source:RFAM;Acc:RF00012]; Small nucleolar RNA U3 [gene_biotype:snoRNA transcript_biotype:snoRNA]; Non-coding transcript identified by NONCODE; Non-coding transcript identified by NONCODE: Linc	ncrna	UP
322	TC0200008717.hg.1	3.09495	2.45192	1.56161	0.0376436	ENST00000440127; OTTHUMT00000329337	high mobility group box 3 pseudogene 11 [gene_biotype:processed_pseudogene transcript_biotype:processed_pseudogene]; high-mobility group box 3 (HMGB3) pseudogene[gene_biotype:processed_pseudogene transcript_biotype:processed_pseudogene]	ncrna	UP
323	TC0200008742.hg.1	7.45772	6.73003	1.65598	0.0208546	NM_001004720; NM_001004722; NM_003581; ENST00000233154; ENST00000393348; ENST00000393349; ENST00000425756; ENST00000451463; ENST00000522586; BC000103; BC007195; OTTHUMT00000329634; OTTHUMT00000329635; OTTHUMT00000329636; OTTHUMT00000329637; OTTHUMT00000376091; uc002tdh.3; CCDS33266.1; hsa_circ_0055928; hsa_circ_0055929; NCK2.aAug10; NCK2.hAug10; uc002tdg.4; uc002tdi.4; uc061mpj.1; uc061mpk.1; uc0…	Homo sapiens NCK adaptor protein 2 (NCK2), transcript variant 2, mRNA.; Homo sapiens NCK adaptor protein 2 (NCK2), transcript variant 3, mRNA.; Homo sapiens NCK adaptor protein 2 (NCK2), transcript variant 1, mRNA.; NCK adaptor protein 2 [gene_biotype:protein_coding transcript_biotype:protein_coding]; Homo sapiens NCK adaptor protein 2, mRNA (cDNA clone MGC:1698 IMAGE:3505427), complete cds.; Hom…	coding	UP
324	TC0200008747.hg.1	2.96194	3.72017	-1.69141	0.0361947	T196158	Transcript identified by MiTranscriptome	ncrna	DOWN
325	TC0200008776.hg.1	2.74228	1.87755	1.821	0.000409472	plarbubu.aAug10-unspliced	Transcript Identified by AceView	ncrna	UP
326	TC0200008893.hg.1	5.28686	4.59056	1.62035	0.0362261	ENST00000446998; NONHSAT073676; OTTHUMT00000330451; TCONS_l2_00013902	eukaryotic translation elongation factor 1 epsilon 1 pseudogene 1 [gene_biotype:processed_pseudogene transcript_biotype:processed_pseudogene]; Non-coding transcript identified by NONCODE; Non-coding transcript identified by NONCODE: Linc; eukaryotic translation elongation factor 1 epsilon 1 (EEF1E1) pseudogene[gene_biotype:processed_pseudogene transcript_biotype:processed_pseudogene]; Hg19:chr2:+…	ncrna	UP
327	TC0200009049.hg.1	6.46668	5.87911	1.50272	0.0134889	NM_016133; ENST00000245787; ENST00000411929; ENST00000467223; ENST00000471186; ENST00000479999; ENST00000485520; ENST00000488995; ENST00000614681; BC022475; OTTHUMT00000129624; OTTHUMT00000129625; OTTHUMT00000129626; OTTHUMT00000129627; OTTHUMT00000129628; OTTHUMT00000129629; OTTHUMT00000334509; CCDS2122.1; uc002tlk.4; uc061nhh.1; uc061nhi.1; uc061nhj.1; uc061nhk.1; uc061nhl.1; uc061nhm.1; uc061n…	Homo sapiens insulin induced gene 2 (INSIG2), mRNA.; insulin induced gene 2 [gene_biotype:protein_coding transcript_biotype:protein_coding]; insulin induced gene 2 [gene_biotype:protein_coding transcript_biotype:nonsense_mediated_decay]; insulin induced gene 2 [gene_biotype:protein_coding transcript_biotype:processed_transcript]; Homo sapiens insulin induced gene 2, mRNA (cDNA clone MGC:26273 IMA…	coding	UP
328	TC0200009212.hg.1	5.14502	4.53743	1.5237	0.0345419	ENST00000433673.1; OTTHUMT00000331044; uc061nof.1; ENST00000433673; HG494585.1:1..2690:ncRNA; NONHSAT074148; NONHSAT074149; NONHSAT074150; NONHSAT074151; NONHSAT074152; NONHSAT074153; NONHSAT074154; TCONS_l2_00013966; TCONS_l2_00013967; TCONS_l2_00013968; TCONS_l2_00013969; TCONS_l2_00013970; TCONS_l2_00013971; TCONS_l2_00013972; TCONS_l2_00015477	N/A; novel transcript; havana:known chromosome:GRCh38:2:127389130:127400580:1 gene:ENSG00000236682 gene_biotype:lincRNA transcript_biotype:lincRNA; long non-coding RNA OTTHUMT00000331044.1 (AC068282.3 gene; Non-coding transcript identified by NONCODE; Non-coding transcript identified by NONCODE: Linc; Hg19:chr2:+:128143755-128146971; Hg19:chr2:+:128144999-128146971; Hg19:chr2:+:128144999-12815621…	ncrna	UP
329	TC0200009256.hg.1	5.20421	4.61069	1.50892	0.0435842	lnc-RAB6C-4:1; lnc-RAB6C-4:2; NONHSAT074237; NONHSAT074238; TCONS_00003868; TCONS_00003869	Transcript Originally Identified by LNCipedia, alternate transcript name: NONHSAT074237; Transcript Originally Identified by LNCipedia, alternate transcript name: NONHSAT074238; Non-coding transcript identified by NONCODE: Linc; gene_id XLOC_001667; transcript_id TCONS_00003868; oId TCONS_00007279; linc_name linc-RAB6C-4; tss_id TSS2625; class_code u; gene_name linc-RAB6C-4;; gene_id XLOC_001667;…	ncrna	UP
330	TC0200009409.hg.1	3.15961	2.46547	1.61792	0.0364968	swornerbo.aAug10-unspliced	Transcript Identified by AceView	ncrna	UP
331	TC0200009432.hg.1	2.31932	3.56886	-2.37765	0.0411495	snawdeebu.aAug10-unspliced	Transcript Identified by AceView	ncrna	DOWN
332	TC0200009602.hg.1	4.09992	4.99189	-1.85571	0.038111	blydeybu.aAug10-unspliced	Transcript Identified by AceView	ncrna	DOWN
333	TC0200009603.hg.1	4.09446	4.81173	-1.64407	0.0491847	flarla.aAug10-unspliced	Transcript Identified by AceView	ncrna	DOWN
334	TC0200009626.hg.1	6.0228	5.40337	1.53627	0.000371699	NM_001195685; NM_194317; ENST00000334166; ENST00000392854; ENST00000409381; ENST00000414420; ENST00000418762; BC047013; OTTHUMT00000254800; OTTHUMT00000332303; OTTHUMT00000332304; OTTHUMT00000332305; OTTHUMT00000332306; CCDS2188.1; hsa_circ_0056689; hsa_circ_0056690; hsa_circ_0056691; hsa_circ_0056692; uc002twy.4; uc021vqt.2; uc061ony.1; uc061onz.1; uc061ooa.1; chr2_150325158_150342859	Homo sapiens LY6/PLAUR domain containing 6 (LYPD6), transcript variant 1, mRNA.; Homo sapiens LY6/PLAUR domain containing 6 (LYPD6), transcript variant 2, mRNA.; LY6/PLAUR domain containing 6 [gene_biotype:protein_coding transcript_biotype:protein_coding]; LY6/PLAUR domain containing 6 [gene_biotype:protein_coding transcript_biotype:nonsense_mediated_decay]; Homo sapiens LY6/PLAUR domain containi…	coding	UP
335	TC0200009867.hg.1	2.55493	3.53579	-1.97364	0.0203576	sneegarbo.aAug10-unspliced	Transcript Identified by AceView	ncrna	DOWN
336	TC0200009888.hg.1	3.75527	2.9831	1.70784	0.047935	jardar.aAug10	Transcript Identified by AceView	ncrna	UP
337	TC0200009988.hg.1	3.52322	4.22481	-1.6263	0.0344131	dukler.aAug10-unspliced	Transcript Identified by AceView	ncrna	DOWN
338	TC0200009990.hg.1	2.89845	2.27163	1.54415	0.00365018	lawferbu.aAug10-unspliced	Transcript Identified by AceView	ncrna	UP
339	TC0200009996.hg.1	4.15201	3.27587	1.83547	0.00349913	T203097	Transcript identified by MiTranscriptome	ncrna	UP
340	TC0200010087.hg.1	3.46873	4.10546	-1.5548	0.016683	korfeybu.aAug10-unspliced	Transcript Identified by AceView	ncrna	DOWN
341	TC0200010176.hg.1	3.66266	3.07159	1.50637	0.00550253	ENST00000391102; uc061qkf.1; NONHSAT075922	Y RNA [Source:RFAM;Acc:RF00019]; Non-coding transcript identified by NONCODE	ncrna	UP
342	TC0200010221.hg.1	4.13648	3.48374	1.57216	0.00996875	T204409; T204410	Transcript identified by MiTranscriptome	ncrna	UP
343	TC0200010236.hg.1	6.48303	5.48354	1.99929	9.82e-05	NM_001252668; NM_001252669; NM_016315; NR_045562; NR_045563; ENST00000359135; ENST00000409580; ENST00000409609; ENST00000409637; ENST00000409805; ENST00000409830; ENST00000409843; ENST00000409927; ENST00000410051; ENST00000433052; ENST00000451191; ENST00000467422; ENST00000476422; ENST00000478306; ENST00000479019; ENST00000486445; ENST00000495745; ENST00000496976; BC001103; OTTHUMT00000255898; OT…	Homo sapiens GULP, engulfment adaptor PTB domain containing 1 (GULP1), transcript variant 2, mRNA.; Homo sapiens GULP, engulfment adaptor PTB domain containing 1 (GULP1), transcript variant 3, mRNA.; Homo sapiens GULP, engulfment adaptor PTB domain containing 1 (GULP1), transcript variant 1, mRNA.; Homo sapiens GULP, engulfment adaptor PTB domain containing 1 (GULP1), transcript variant 4, non-co…	coding	UP
344	TC0200010252.hg.1	6.38417	5.7159	1.58916	0.0248792	NM_019048; ENST00000260952; ENST00000420250; ENST00000425590; ENST00000605941; ENST00000606910; ENST00000607062; ENST00000607535; ENST00000607690; ENST00000607829; BC001243; OTTHUMT00000255919; OTTHUMT00000335036; OTTHUMT00000335037; OTTHUMT00000380910; OTTHUMT00000470914; OTTHUMT00000470915; OTTHUMT00000470916; OTTHUMT00000470917; OTTHUMT00000470918; ASNSD1.dAug10; CCDS2300.1; hsa_circ_0057471; …	Homo sapiens asparagine synthetase domain containing 1 (ASNSD1), mRNA.; asparagine synthetase domain containing 1 [gene_biotype:protein_coding transcript_biotype:protein_coding]; asparagine synthetase domain containing 1 [gene_biotype:protein_coding transcript_biotype:nonsense_mediated_decay]; Homo sapiens asparagine synthetase domain containing 1, mRNA (cDNA clone MGC:4948 IMAGE:3453136), comple…	coding	UP
345	TC0200010277.hg.1	3.06352	2.27571	1.72646	0.0342668	cherfoybu.aAug10-unspliced	Transcript Identified by AceView	ncrna	UP
346	TC0200010330.hg.1	3.31288	4.00627	-1.61708	0.0163902	SLC39A10.gAug10-unspliced	Transcript Identified by AceView, Entrez Gene ID(s) 57181	ncrna	DOWN
347	TC0200010403.hg.1	1.90141	2.58972	-1.61139	0.0261961	jawgeybo.aAug10-unspliced	Transcript Identified by AceView	ncrna	DOWN
348	TC0200010409.hg.1	1.75994	2.55713	-1.73772	0.0399086	T205599	Transcript identified by MiTranscriptome	ncrna	DOWN
349	TC0200010410.hg.1	8.73403	9.90041	-2.24448	0.000495921	NM_001100422; NM_001100423; NM_001100424; NM_001282735; NM_001282743; NM_001282744; NM_015535; ENST00000358677; ENST00000360760; ENST00000366118; ENST00000409140; ENST00000409151; ENST00000409385; ENST00000409397; ENST00000409718; ENST00000409755; ENST00000409988; ENST00000421573; ENST00000423749; ENST00000428692; ENST00000438761; ENST00000439084; ENST00000439395; ENST00000444012; ENST00000449647…	Homo sapiens spermatogenesis associated, serine-rich 2-like (SPATS2L), transcript variant 2, mRNA.; Homo sapiens spermatogenesis associated, serine-rich 2-like (SPATS2L), transcript variant 3, mRNA.; Homo sapiens spermatogenesis associated, serine-rich 2-like (SPATS2L), transcript variant 4, mRNA.; Homo sapiens spermatogenesis associated, serine-rich 2-like (SPATS2L), transcript variant 5, mRNA.;…	coding	DOWN
350	TC0200010411.hg.1	3.6646	4.77251	-2.15532	0.0313359	rorswaby.aAug10-unspliced	Transcript Identified by AceView	ncrna	DOWN
351	TC0200010419.hg.1	3.38818	4.26555	-1.83702	0.000317978	NM_001160033; NM_001160046; NM_152524; ENST00000357799; ENST00000409203; ENST00000418045; ENST00000460534; ENST00000469840; ENST00000488636; BC092412; OTTHUMT00000335834; OTTHUMT00000335835; OTTHUMT00000335836; OTTHUMT00000335837; OTTHUMT00000335838; OTTHUMT00000335839; CCDS42796.1; uc002uvv.5; uc002uvw.3; uc061rev.1; uc061rew.1; uc061rex.1; uc061rey.1; NONHSAT076310; NONHSAT076311	Homo sapiens shugoshin-like 2 (S. pombe) (SGOL2), transcript variant 2, mRNA.; Homo sapiens shugoshin-like 2 (S. pombe) (SGOL2), transcript variant 3, mRNA.; Homo sapiens shugoshin-like 2 (S. pombe) (SGOL2), transcript variant 1, mRNA.; shugoshin-like 2 (S. pombe) [gene_biotype:protein_coding transcript_biotype:protein_coding]; shugoshin-like 2 (S. pombe) [gene_biotype:protein_coding transcript_b…	coding	DOWN
352	TC0200010421.hg.1	7.20508	8.91755	-3.2772	1.45e-05	NM_001159; ENST00000260930; ENST00000374700; ENST00000439380; ENST00000454629; ENST00000465297; ENST00000472553; ENST00000485106; ENST00000485965; BC117179; BC117181; OTTHUMT00000335844; OTTHUMT00000335845; OTTHUMT00000335846; OTTHUMT00000335847; OTTHUMT00000335848; OTTHUMT00000335849; OTTHUMT00000335850; OTTHUMT00000335851; AOX1.aAug10; AOX1.cAug10; AOX1.hAug10; CCDS33360.1; hsa_circ_0057706; hs…	Homo sapiens aldehyde oxidase 1 (AOX1), mRNA.; aldehyde oxidase 1 [gene_biotype:protein_coding transcript_biotype:protein_coding]; aldehyde oxidase 1 [gene_biotype:protein_coding transcript_biotype:processed_transcript]; aldehyde oxidase 1 [gene_biotype:protein_coding transcript_biotype:retained_intron]; Homo sapiens aldehyde oxidase 1, mRNA (cDNA clone MGC:150788 IMAGE:40125730), complete cds.; …	coding	DOWN
353	TC0200010481.hg.1	7.10183	6.45485	1.5659	0.00920821	NR_003058; ENST00000391232; uc002uzc.3; NONHSAT076442; NR_003058.1:1..88:ncRNA	Homo sapiens small nucleolar RNA, C/D box 70 (SNORD70), small nucleolar RNA.; small nucleolar RNA, C/D box 70 [gene_biotype:snoRNA transcript_biotype:snoRNA]; Non-coding transcript identified by NONCODE; Small nucleolar RNA SNORD70	ncrna	UP
354	TC0200010511.hg.1	4.67226	5.35787	-1.60838	0.0112026	NM_001114132; ENST00000414576; ENST00000434469; ENST00000449802; ENST00000460355; ENST00000460416; ENST00000463830; ENST00000478884; ENST00000483147; ENST00000492870; ENST00000497505; OTTHUMT00000333982; OTTHUMT00000333984; OTTHUMT00000333985; OTTHUMT00000333990; OTTHUMT00000333991; OTTHUMT00000333992; OTTHUMT00000333993; OTTHUMT00000336376; OTTHUMT00000340323; OTTHUMT00000340324; BC166673; CCDS4…	Homo sapiens neurobeachin-like 1 (NBEAL1), mRNA.; neurobeachin-like 1 [gene_biotype:protein_coding transcript_biotype:protein_coding]; neurobeachin-like 1 [gene_biotype:protein_coding transcript_biotype:retained_intron]; neurobeachin-like 1 [gene_biotype:protein_coding transcript_biotype:processed_transcript]; neurobeachin-like 1[gene_biotype:protein_coding transcript_biotype:protein_coding]; neu…	coding	DOWN
355	TC0200010545.hg.1	6.51272	7.21182	-1.62349	0.0388269	NM_003872; NM_018534; NM_201264; NM_201266; NM_201267; NM_201279; ENST00000272849; ENST00000357118; ENST00000357785; ENST00000360409; ENST00000412873; ENST00000417189; ENST00000450507; ENST00000460987; ENST00000464003; ENST00000467850; ENST00000468256; ENST00000472299; ENST00000477199; ENST00000478013; ENST00000478054; ENST00000483917; ENST00000485684; BC101525; BC104770; BC117413; BC143238; BC14…	Homo sapiens neuropilin 2 (NRP2), transcript variant 2, mRNA.; Homo sapiens neuropilin 2 (NRP2), transcript variant 4, mRNA.; Homo sapiens neuropilin 2 (NRP2), transcript variant 6, mRNA.; Homo sapiens neuropilin 2 (NRP2), transcript variant 1, mRNA.; Homo sapiens neuropilin 2 (NRP2), transcript variant 5, mRNA.; Homo sapiens neuropilin 2 (NRP2), transcript variant 3, mRNA.; neuropilin 2 [gene_bi…	coding	DOWN
356	TC0200010565.hg.1	4.44269	3.77638	1.587	0.0322899	T206256	Transcript identified by MiTranscriptome	ncrna	UP
357	TC0200010605.hg.1	3.73075	3.04883	1.60427	0.0276309	NONHSAT076606	Non-coding transcript identified by NONCODE; Non-coding transcript identified by NONCODE: Linc	ncrna	UP
358	TC0200010625.hg.1	4.53136	5.22684	-1.61941	0.0493917	tikore.aAug10-unspliced	Transcript Identified by AceView	ncrna	DOWN
359	TC0200010635.hg.1	4.33481	3.65386	1.6032	0.0223327	NONHSAT076656	Non-coding transcript identified by NONCODE; Non-coding transcript identified by NONCODE: Linc	ncrna	UP
360	TC0200010660.hg.1	5.63813	6.72017	-2.11704	0.0185376	NR_002763; ENST00000628368; OTTHUMT00000480006; uc002vef.4; NONHSAT076682; NR_002763.2:1..2306:ncRNA	Homo sapiens CPS1 intronic transcript 1 (CPS1-IT1), long non-coding RNA.; CPS1 intronic transcript 1 [gene_biotype:sense_intronic transcript_biotype:sense_intronic]; CPS1 intronic transcript 1; CPS1 intronic transcript 1 [Source:HGNC Symbol;Acc:HGNC:30102]; Non-coding transcript identified by NONCODE; Non-coding transcript identified by NONCODE: Sense No Exonic; CPS1 intronic transcript 1 (non-pr…	ncrna	DOWN
361	TC0200010661.hg.1	6.25757	7.12665	-1.8265	0.0106506	wawklu.aAug10-unspliced	Transcript Identified by AceView	ncrna	DOWN
362	TC0200010669.hg.1	2.25461	1.55569	1.62329	0.0373518	T206869	Transcript identified by MiTranscriptome	ncrna	UP
363	TC0200010716.hg.1	2.53031	1.69085	1.78937	0.00319536	NR_110607; ENST00000447835; ENST00000447835.1; OTTHUMT00000337320; uc061sdj.1; HG495197.1:1..825:ncRNA; lnc-ATIC-3:2; NONHSAT076756; NONHSAT076757; NONHSAT076758; NR_110607.1:1..825:ncRNA; TCONS_00003098; TCONS_00005009	Homo sapiens uncharacterized LOC102724849 (LOC102724849), long non-coding RNA.; havana:known chromosome:GRCh38:2:215453707:215463871:1 gene:ENSG00000225166 gene_biotype:lincRNA transcript_biotype:lincRNA; N/A; novel transcript; long non-coding RNA OTTHUMT00000337320.2 (AC012462.2 gene; Transcript Originally Identified by LNCipedia, alternate transcript name: NONHSAT076758; Non-coding transcript i…	ncrna	UP
364	TC0200010780.hg.1	3.13715	4.24125	-2.14965	0.00582414	beydaw.aAug10-unspliced	Transcript Identified by AceView	ncrna	DOWN
365	TC0200010792.hg.1	3.81293	4.50943	-1.62056	0.0224575	NONHSAT076905	Non-coding transcript identified by NONCODE	ncrna	DOWN
366	TC0200011123.hg.1	5.84913	5.1973	1.57117	0.0334347	kermeybo.aAug10-unspliced	Transcript Identified by AceView	ncrna	UP
367	TC0200011138.hg.1	5.47338	6.13781	-1.58495	0.0319742	NM_000463; NM_001072; NM_007120; NM_019075; NM_019076; NM_019077; NM_019078; NM_019093; NM_021027; NM_205862; ENST00000305139; ENST00000305208; ENST00000344644; ENST00000354728; ENST00000360418; ENST00000373409; ENST00000373414; ENST00000373424; ENST00000373426; ENST00000373445; ENST00000373450; ENST00000406651; ENST00000441351; ENST00000446481; ENST00000450233; ENST00000478062; ENST00000480628; …	Homo sapiens UDP glucuronosyltransferase 1 family, polypeptide A1 (UGT1A1), mRNA.; Homo sapiens UDP glucuronosyltransferase 1 family, polypeptide A6 (UGT1A6), transcript variant 1, mRNA.; Homo sapiens UDP glucuronosyltransferase 1 family, polypeptide A4 (UGT1A4), mRNA.; Homo sapiens UDP glucuronosyltransferase 1 family, polypeptide A10 (UGT1A10), mRNA.; Homo sapiens UDP glucuronosyltransferase 1 …	coding	DOWN
368	TC0200011192.hg.1	4.33893	5.25602	-1.8883	0.0259132	skydu.aAug10-unspliced	Transcript Identified by AceView	ncrna	DOWN
369	TC0200011196.hg.1	4.30903	5.01544	-1.63174	0.0071906	sluneebo.aAug10-unspliced	Transcript Identified by AceView	ncrna	DOWN
370	TC0200011234.hg.1	2.55734	3.30448	-1.67846	0.0350807	T210387	Transcript identified by MiTranscriptome	ncrna	DOWN
371	TC0200011280.hg.1	3.55385	2.87113	1.60517	0.0203874	keefabu.aAug10-unspliced	Transcript Identified by AceView	ncrna	UP
372	TC0200011624.hg.1	4.78787	3.83804	1.93166	0.015431	NM_001256477; NM_001256478; NM_207315; NR_046236; ENST00000256722; ENST00000404168; ENST00000458098; ENST00000465619; ENST00000470479; ENST00000478738; ENST00000491738; BC132821; BC141802; BC144202; OTTHUMT00000323339; OTTHUMT00000323340; OTTHUMT00000323341; OTTHUMT00000323343; OTTHUMT00000323344; OTTHUMT00000323345; CCDS42648.1; CCDS58695.1; CCDS58696.1; uc002qyo.5; uc010ewv.5; uc010yis.3; uc061…	Homo sapiens cytidine monophosphate (UMP-CMP) kinase 2, mitochondrial (CMPK2), transcript variant 2, mRNA.; Homo sapiens cytidine monophosphate (UMP-CMP) kinase 2, mitochondrial (CMPK2), transcript variant 3, mRNA.; Homo sapiens cytidine monophosphate (UMP-CMP) kinase 2, mitochondrial (CMPK2), transcript variant 1, mRNA.; Homo sapiens cytidine monophosphate (UMP-CMP) kinase 2, mitochondrial (CMPK…	coding	UP
373	TC0200011858.hg.1	3.6765	2.88439	1.73161	0.0221156	T185375; T185376; T185377	Transcript identified by MiTranscriptome	ncrna	UP
374	TC0200011872.hg.1	3.62569	2.88789	1.66763	0.0391646	ENST00000418165.1; ENST00000424895.1; ENST00000432142.1; ENST00000449124.1; OTTHUMT00000323831; OTTHUMT00000323832; OTTHUMT00000323836; OTTHUMT00000323837; simemo.cAug10; uc032nfz.1; uc061gxm.1; uc061gxn.1; uc061gxo.1; ENST00000418165; ENST00000424895; ENST00000432142; ENST00000449124; HG493707.2:1..1949:ncRNA; HG493708.1:1..571:ncRNA; HG493709.1:1..553:ncRNA; HG493710.1:1..626:ncRNA; NONHSAT0693…	long intergenic non-protein coding RNA 1376 [Source:HGNC Symbol;Acc:HGNC:50637]; novel transcript; Transcript Identified by AceView; long intergenic non-protein coding RNA 1376 [gene_biotype:lincRNA transcript_biotype:lincRNA]; long non-coding RNA OTTHUMT00000323831.2 (AC092594.1 gene; long non-coding RNA OTTHUMT00000323832.2 (AC092594.1 gene; long non-coding RNA OTTHUMT00000323837.1 (AC092594.1 …	ncrna	UP
375	TC0200011991.hg.1	6.23493	6.95346	-1.6455	0.000555586	NM_004036; ENST00000260600; ENST00000405392; ENST00000427849; ENST00000433852; ENST00000435135; ENST00000438445; ENST00000450524; ENST00000454027; ENST00000455323; ENST00000479517; ENST00000485887; ENST00000498288; ENST00000606682; BC126235; BC144119; OTTHUMT00000211574; OTTHUMT00000324645; OTTHUMT00000324646; OTTHUMT00000324647; OTTHUMT00000324648; OTTHUMT00000324649; OTTHUMT00000324650; OTTHUMT…	Homo sapiens adenylate cyclase 3 (ADCY3), mRNA.; adenylate cyclase 3 [gene_biotype:protein_coding transcript_biotype:protein_coding]; adenylate cyclase 3 [gene_biotype:protein_coding transcript_biotype:processed_transcript]; adenylate cyclase 3 [gene_biotype:protein_coding transcript_biotype:retained_intron]; Homo sapiens adenylate cyclase 3, mRNA (cDNA clone MGC:161513 IMAGE:8991951), complete c…	coding	DOWN
376	TC0200012027.hg.1	4.83195	5.44503	-1.52952	0.00817901	ENST00000443818; OTTHUMT00000324488	havana:known chromosome:GRCh38:2:26140263:26141264:-1 gene:ENSG00000231655 gene_biotype:processed_pseudogene transcript_biotype:processed_pseudogene; epithelial membrane protein 2 (EMP2) pseudogene[gene_biotype:processed_pseudogene transcript_biotype:processed_pseudogene]	ncrna	DOWN
377	TC0200012163.hg.1	3.28272	2.50325	1.7165	0.0490703	NM_000379; ENST00000379416; ENST00000476043; ENST00000491727; OTTHUMT00000216840; OTTHUMT00000319376; OTTHUMT00000325008; BC166696; CCDS1775.1; hsa_circ_0053384; hsa_circ_0053385; hsa_circ_0053386; hsa_circ_0053387; hsa_circ_0053388; hsa_circ_0053389; hsa_circ_0053390; hsa_circ_0053391; uc002rnv.2; uc061hwq.1; uc061hwr.1; XDH.aAug10; NONHSAT069940	Homo sapiens xanthine dehydrogenase (XDH), mRNA.; xanthine dehydrogenase [gene_biotype:protein_coding transcript_biotype:protein_coding]; xanthine dehydrogenase [gene_biotype:protein_coding transcript_biotype:processed_transcript]; xanthine dehydrogenase[gene_biotype:protein_coding transcript_biotype:protein_coding]; xanthine dehydrogenase[gene_biotype:protein_coding transcript_biotype:processed_…	coding	UP
378	TC0200012181.hg.1	5.19749	6.02147	-1.77028	0.0062905	uc061hwv.1; ENST00000404956; ENST00000439142; ENST00000580521; NONHSAT147076; OTTHUMT00000325107; OTTHUMT00000325116	N/A; keratin 18 pseudogene 52 [gene_biotype:processed_pseudogene transcript_biotype:processed_pseudogene]; adenylate kinase 2 pseudogene 2 [gene_biotype:processed_pseudogene transcript_biotype:processed_pseudogene]; ncrna:novel chromosome:GRCh38:2:31823018:31823106:-1 gene:ENSG00000265267 gene_biotype:miRNA transcript_biotype:miRNA; Non-coding transcript identified by NONCODE; adenylate kinase 2 …	ncrna	DOWN
379	TC0200012189.hg.1	3.42728	4.02557	-1.51391	0.039134	NM_001199138; NM_001199139; NM_001302504; NM_021209; ENST00000342905; ENST00000360906; ENST00000402280; ENST00000404025; BC031555; OTTHUMT00000325222; OTTHUMT00000325223; OTTHUMT00000325224; OTTHUMT00000325225; CCDS33174.1; NLRC4.dAug10; uc002roi.4; uc002roj.3; uc010ezt.3; uc061hxs.1	Homo sapiens NLR family, CARD domain containing 4 (NLRC4), transcript variant 2, mRNA.; Homo sapiens NLR family, CARD domain containing 4 (NLRC4), transcript variant 3, mRNA.; Homo sapiens NLR family, CARD domain containing 4 (NLRC4), transcript variant 4, mRNA.; Homo sapiens NLR family, CARD domain containing 4 (NLRC4), transcript variant 1, mRNA.; NLR family, CARD domain containing 4 [gene_biot…	coding	DOWN
380	TC0200012281.hg.1	5.11854	6.02844	-1.87891	4.04e-05	ENST00000450854.1; OTTHUMT00000325655; uc061ihn.1; ENST00000450854; HG493872.1:1..622:ncRNA; NONHSAT070169	N/A; putative novel transcript; havana:known chromosome:GRCh38:2:38203363:38239590:-1 gene:ENSG00000227292 gene_biotype:lincRNA transcript_biotype:lincRNA; long non-coding RNA OTTHUMT00000325655.2 (AC009229.5 gene; Non-coding transcript identified by NONCODE: Linc	ncrna	DOWN
381	TC0200012404.hg.1	9.25435	8.57381	1.60274	0.0226051	NM_006887; ENST00000282388; ENST00000620081; BC005010; OTTHUMT00000250513; CCDS1811.1; hsa_circ_0054291; uc002rsv.5; uc061iql.1	Homo sapiens ZFP36 ring finger protein-like 2 (ZFP36L2), mRNA.; ZFP36 ring finger protein-like 2 [gene_biotype:protein_coding transcript_biotype:protein_coding]; Homo sapiens zinc finger protein 36, C3H type-like 2, mRNA (cDNA clone MGC:10502 IMAGE:3640393), complete cds.; zinc finger protein 36, C3H type-like 2[gene_biotype:protein_coding transcript_biotype:protein_coding]; ZFP36 ring finger pro…	coding	UP
382	TC0200012512.hg.1	2.58157	1.88998	1.61506	0.0265989	blojoybu.aAug10-unspliced	Transcript Identified by AceView	ncrna	UP
383	TC0200012596.hg.1	5.3406	4.55412	1.72486	0.0384672	T189439; T189440	Transcript identified by MiTranscriptome: lncrna	ncrna	UP
384	TC0200012656.hg.1	7.92937	9.2045	-2.42021	0.000191704	NM_001039348; NM_001039349; ENST00000355426; ENST00000394555; ENST00000421664; ENST00000424207; ENST00000429909; ENST00000438672; ENST00000439193; ENST00000440439; ENST00000452161; ENST00000452337; ENST00000480016; ENST00000497698; BC014410; BC098561; OTTHUMT00000251491; OTTHUMT00000324899; OTTHUMT00000324900; OTTHUMT00000324901; OTTHUMT00000324902; OTTHUMT00000324903; OTTHUMT00000324904; OTTHUMT…	Homo sapiens EGF containing fibulin-like extracellular matrix protein 1 (EFEMP1), transcript variant 2, mRNA.; Homo sapiens EGF containing fibulin-like extracellular matrix protein 1 (EFEMP1), transcript variant 3, mRNA.; EGF containing fibulin-like extracellular matrix protein 1 [gene_biotype:protein_coding transcript_biotype:protein_coding]; EGF containing fibulin-like extracellular matrix prot…	coding	DOWN
385	TC0200012722.hg.1	5.38169	4.71927	1.58273	0.0386446	T190119	Transcript identified by MiTranscriptome	ncrna	UP
386	TC0200012730.hg.1	2.5867	1.84568	1.67135	0.0406989	snajeybo.aAug10-unspliced	Transcript Identified by AceView	ncrna	UP
387	TC0200012748.hg.1	3.55741	4.38887	-1.77949	0.0490907	T190220	Transcript identified by MiTranscriptome	ncrna	DOWN
388	TC0200012828.hg.1	3.89436	3.18831	1.63133	0.0100213	NONHSAT071123	Non-coding transcript identified by NONCODE; Non-coding transcript identified by NONCODE: Linc	ncrna	UP
389	TC0200012846.hg.1	3.96068	4.60775	-1.56598	0.00192738	T190637	Transcript identified by MiTranscriptome	ncrna	DOWN
390	TC0200012896.hg.1	1.42743	2.03233	-1.52087	0.0313491	NONHSAT071232	Non-coding transcript identified by NONCODE; Non-coding transcript identified by NONCODE: Antisense	ncrna	DOWN
391	TC0200012926.hg.1	1.5468	2.59204	-2.0637	0.0411989	T191052	Transcript identified by MiTranscriptome	ncrna	DOWN
392	TC0200012936.hg.1	4.69268	4.02265	1.5911	0.000258568	NM_001024680; ENST00000377957; BC089423; OTTHUMT00000326900; CCDS33213.1; uc002seo.5	Homo sapiens F-box protein 48 (FBXO48), mRNA.; F-box protein 48 [gene_biotype:protein_coding transcript_biotype:protein_coding]; Homo sapiens F-box protein 48, mRNA (cDNA clone MGC:105016 IMAGE:3103174), complete cds.; F-box protein 48[gene_biotype:protein_coding transcript_biotype:protein_coding]; F-box protein 48 [Source:HGNC Symbol;Acc:HGNC:33857]	coding	UP
393	TC0200012982.hg.1	3.07219	3.96219	-1.85317	0.0432903	veyklar.aAug10-unspliced	Transcript Identified by AceView	ncrna	DOWN
394	TC0200012993.hg.1	5.95824	6.70443	-1.67736	0.0409472	gydor.aAug10-unspliced	Transcript Identified by AceView	ncrna	DOWN
395	TC0200013024.hg.1	3.23247	3.93116	-1.62303	0.0206014	zawklar.aAug10-unspliced	Transcript Identified by AceView	ncrna	DOWN
396	TC0200013311.hg.1	5.44896	4.6492	1.74082	0.0121676	NM_001164730; NM_001164731; NM_001164732; NM_022912; ENST00000165698; ENST00000428491; ENST00000437769; ENST00000453231; ENST00000473407; ENST00000475475; ENST00000489855; ENST00000490915; ENST00000535845; ENST00000538924; ENST00000541910; BC064846; OTTHUMT00000252523; OTTHUMT00000329996; OTTHUMT00000329998; OTTHUMT00000329999; OTTHUMT00000330000; OTTHUMT00000330001; OTTHUMT00000330002; OTTHUMT00…	Homo sapiens receptor accessory protein 1 (REEP1), transcript variant 1, mRNA.; Homo sapiens receptor accessory protein 1 (REEP1), transcript variant 3, mRNA.; Homo sapiens receptor accessory protein 1 (REEP1), transcript variant 4, mRNA.; Homo sapiens receptor accessory protein 1 (REEP1), transcript variant 2, mRNA.; receptor accessory protein 1 [gene_biotype:protein_coding transcript_biotype:pr…	coding	UP
397	TC0200013369.hg.1	1.98031	2.58918	-1.52507	0.0386192	OTTHUMT00000338243; ENST00000449328; NONHSAT072190	mitochondrial ribosomal protein L45 pseudogene 1[gene_biotype:processed_pseudogene transcript_biotype:processed_pseudogene]; mitochondrial ribosomal protein L45 pseudogene 1 [gene_biotype:processed_pseudogene transcript_biotype:processed_pseudogene]; Non-coding transcript identified by NONCODE; Non-coding transcript identified by NONCODE: Linc	ncrna	DOWN
398	TC0200013396.hg.1	3.75532	3.06663	1.61181	0.0112306	T193705	Transcript identified by MiTranscriptome	ncrna	UP
399	TC0200013412.hg.1	6.42467	5.51089	1.88397	0.00331831	T193724	Transcript identified by MiTranscriptome	ncrna	UP
400	TC0200013426.hg.1	3.3823	4.40517	-2.03196	0.0173264	hotoyo.aAug10	Transcript Identified by AceView	ncrna	DOWN
401	TC0200013432.hg.1	5.3682	6.1086	-1.67064	0.0108436	swawdoy.aAug10-unspliced	Transcript Identified by AceView	ncrna	DOWN
402	TC0200013434.hg.1	7.90542	7.14242	1.69702	0.00292711	hsa_circ_0008387; hsa_circ_0008643; ENST00000436174; ENST00000445955; NONHSAT072373; NONHSAT072374; OTTHUMT00000338338; OTTHUMT00000338339; TCONS_l2_00014688; TCONS_l2_00014689; TCONS_l2_00015860	Jeck2013 ALT_ACCEPTOR, ncRNA, OVEXON, upstream_start best transcript TCONS_l2_00015860; havana:known chromosome:GRCh38:2:91686102:91712110:-1 gene:ENSG00000230572 gene_biotype:transcribed_unprocessed_pseudogene transcript_biotype:processed_transcript; havana:known chromosome:GRCh38:2:91696452:91714745:-1 gene:ENSG00000230572 gene_biotype:transcribed_unprocessed_pseudogene transcript_biotype:trans…	ncrna	UP
403	TC0200013447.hg.1	5.49679	4.81733	1.60154	0.000881004	T193917	Transcript identified by MiTranscriptome	ncrna	UP
404	TC0200013641.hg.1	5.41681	4.72189	1.61879	0.0114436	NM_004854; ENST00000264249; ENST00000409046; ENST00000409701; ENST00000418201; ENST00000420858; ENST00000421474; ENST00000435960; ENST00000448989; ENST00000466583; ENST00000484382; ENST00000485085; ENST00000487860; BC010441; OTTHUMT00000253162; OTTHUMT00000329694; OTTHUMT00000329695; OTTHUMT00000329696; OTTHUMT00000329738; OTTHUMT00000329739; OTTHUMT00000329740; OTTHUMT00000329742; OTTHUMT0000032…	Homo sapiens carbohydrate sulfotransferase 10 (CHST10), mRNA.; carbohydrate sulfotransferase 10 [gene_biotype:protein_coding transcript_biotype:protein_coding]; carbohydrate sulfotransferase 10 [gene_biotype:protein_coding transcript_biotype:processed_transcript]; carbohydrate sulfotransferase 10 [gene_biotype:protein_coding transcript_biotype:retained_intron]; Homo sapiens carbohydrate sulfotran…	coding	UP
405	TC0200013691.hg.1	1.9152	2.55063	-1.5534	0.0358264	T195639	Transcript identified by MiTranscriptome	ncrna	DOWN
406	TC0200013750.hg.1	9.71797	8.86834	1.80204	0.000377315	NM_001039492; NM_001450; NM_201555; NM_201557; ENST00000322142; ENST00000344213; ENST00000358129; ENST00000393352; ENST00000393353; ENST00000408995; ENST00000409177; ENST00000409807; ENST00000447958; ENST00000452732; ENST00000530340; ENST00000607522; BC012742; BC014397; BC093049; OTTHUMT00000329654; OTTHUMT00000329655; OTTHUMT00000329656; OTTHUMT00000329657; OTTHUMT00000329658; OTTHUMT00000329659…	Homo sapiens four and a half LIM domains 2 (FHL2), transcript variant 5, mRNA.; Homo sapiens four and a half LIM domains 2 (FHL2), transcript variant 1, mRNA.; Homo sapiens four and a half LIM domains 2 (FHL2), transcript variant 2, mRNA.; Homo sapiens four and a half LIM domains 2 (FHL2), transcript variant 4, mRNA.; four and a half LIM domains 2 [gene_biotype:protein_coding transcript_biotype:p…	coding	UP
407	TC0200013762.hg.1	6.87381	6.2209	1.57235	0.00332683	lnc-UXS1-3:1	Transcript Originally Identified by LNCipedia	ncrna	UP
408	TC0200013834.hg.1	4.089	3.37494	1.64041	0.0022372	glordor.aAug10-unspliced	Transcript Identified by AceView	ncrna	UP
409	TC0200013877.hg.1	3.89466	4.50604	-1.52772	0.00824781	shawkubo.aAug10-unspliced	Transcript Identified by AceView	ncrna	DOWN
410	TC0200013899.hg.1	5.81562	6.40334	-1.50287	0.0371121	NM_032494; ENST00000272570; ENST00000409573; ENST00000464305; ENST00000466259; ENST00000474234; ENST00000476902; ENST00000495264; ENST00000615791; BC032001; OTTHUMT00000330521; OTTHUMT00000330554; OTTHUMT00000330555; OTTHUMT00000330556; OTTHUMT00000330557; OTTHUMT00000330558; CCDS46392.1; uc032nyp.2; uc061mze.1; uc061mzf.1; uc061mzg.1; uc061mzh.1; uc061mzi.1; uc061mzj.1; uc061mzk.1; NONHSAT073685…	Homo sapiens zinc finger CCCH-type containing 8 (ZC3H8), mRNA.; zinc finger CCCH-type containing 8 [gene_biotype:protein_coding transcript_biotype:protein_coding]; zinc finger CCCH-type containing 8 [gene_biotype:protein_coding transcript_biotype:processed_transcript]; zinc finger CCCH-type containing 8 [gene_biotype:protein_coding transcript_biotype:retained_intron]; Homo sapiens zinc finger CCC…	coding	DOWN
411	TC0200013913.hg.1	6.44627	4.81258	3.10305	0.0029802	NM_000575; ENST00000263339; BC013142; OTTHUMT00000254084; CCDS2101.1; uc002tig.4	Homo sapiens interleukin 1, alpha (IL1A), mRNA.; interleukin 1, alpha [gene_biotype:protein_coding transcript_biotype:protein_coding]; Homo sapiens interleukin 1, alpha, mRNA (cDNA clone MGC:9225 IMAGE:3875617), complete cds.; interleukin 1, alpha[gene_biotype:protein_coding transcript_biotype:protein_coding]; interleukin 1, alpha [Source:HGNC Symbol;Acc:HGNC:5991]	coding	UP
412	TC0200014423.hg.1	1.88266	2.70692	-1.77063	0.0222556	uc032odl.2; ENST00000408835; NONHSAT074644	N/A; ncrna:novel chromosome:GRCh38:2:136645108:136645192:-1 gene:ENSG00000221762 gene_biotype:miRNA transcript_biotype:miRNA; Non-coding transcript identified by NONCODE	ncrna	DOWN
413	TC0200014550.hg.1	5.70586	6.84251	-2.1987	0.00787632	NM_001190879; NM_001190881; NM_001190882; NM_002552; NM_181741; NM_181742; ENST00000264169; ENST00000392857; ENST00000416719; ENST00000440042; ENST00000457954; ENST00000461711; ENST00000478904; ENST00000481488; ENST00000483608; ENST00000488761; ENST00000490200; ENST00000495601; ENST00000496670; ENST00000535373; ENST00000536575; ENST00000540442; BC014847; OTTHUMT00000254797; OTTHUMT00000332385; OT…	Homo sapiens origin recognition complex, subunit 4 (ORC4), transcript variant 4, mRNA.; Homo sapiens origin recognition complex, subunit 4 (ORC4), transcript variant 5, mRNA.; Homo sapiens origin recognition complex, subunit 4 (ORC4), transcript variant 6, mRNA.; Homo sapiens origin recognition complex, subunit 4 (ORC4), transcript variant 2, mRNA.; Homo sapiens origin recognition complex, subuni…	coding	DOWN
414	TC0200014580.hg.1	2.50054	1.77384	1.65484	0.0477405	T200789	Transcript identified by MiTranscriptome	ncrna	UP
415	TC0200014603.hg.1	1.97861	1.37757	1.51682	0.00857151	T200884	Transcript identified by MiTranscriptome	ncrna	UP
416	TC0200014636.hg.1	5.26187	4.54382	1.64496	0.0447632	ENST00000443733; NONHSAT074997; OTTHUMT00000332586	havana:known chromosome:GRCh38:2:153208086:153208163:-1 gene:ENSG00000226338 gene_biotype:processed_pseudogene transcript_biotype:processed_pseudogene; Non-coding transcript identified by NONCODE; pseudogene similar to part of phospholipase C, gamma 1 PLCG1[gene_biotype:processed_pseudogene transcript_biotype:processed_pseudogene]	ncrna	UP
417	TC0200014736.hg.1	4.22155	4.92911	-1.63304	0.00147564	hsa_circ_0002136	Jeck2013 ALT_ACCEPTOR, ALT_DONOR, coding, INTERNAL, intronic best transcript NM_016836	ncrna	DOWN
418	TC0200014758.hg.1	8.64081	9.33847	-1.62187	0.00431089	NR_077058; hsa_circ_0003350; ENST00000420969; NONHSAT147122; OTTHUMT00000332851; TCONS_l2_00014965	Homo sapiens AT hook containing transcription factor 1 pseudogene 1 (AHCTF1P1), non-coding RNA.; Jeck2013 ALT_ACCEPTOR, ALT_DONOR, INTERNAL, ncRNA, OVEXON best transcript TCONS_l2_00014965; havana:known chromosome:GRCh38:2:161500885:161507705:-1 gene:ENSG00000226121 gene_biotype:processed_pseudogene transcript_biotype:processed_pseudogene; Non-coding transcript identified by NONCODE; Non-coding t…	ncrna	DOWN
419	TC0200014772.hg.1	7.16355	6.23301	1.90599	0.000541851	NM_022168; ENST00000263642; ENST00000421365; ENST00000464129; BC111750; OTTHUMT00000255078; OTTHUMT00000332983; OTTHUMT00000332984; CCDS2217.1; hsa_circ_0056889; uc002uce.5; uc002ucf.5; uc061pax.1; NONHSAT075203	Homo sapiens interferon induced with helicase C domain 1 (IFIH1), mRNA.; interferon induced with helicase C domain 1 [gene_biotype:protein_coding transcript_biotype:protein_coding]; interferon induced with helicase C domain 1 [gene_biotype:protein_coding transcript_biotype:retained_intron]; Homo sapiens interferon induced with helicase C domain 1, mRNA (cDNA clone MGC:133047 IMAGE:40008600), comp…	coding	UP
420	TC0200014792.hg.1	5.42721	7.26275	-3.56903	0.00230373	NM_001278458; NM_001278460; NM_001278461; NM_014900; ENST00000342193; ENST00000375458; ENST00000392717; ENST00000409184; ENST00000414843; ENST00000434366; ENST00000439313; ENST00000444537; ENST00000445474; ENST00000448708; ENST00000452626; ENST00000456171; ENST00000456693; ENST00000460238; ENST00000474975; ENST00000480873; ENST00000483743; ENST00000489955; ENST00000491126; ENST00000493713; ENST00…	Homo sapiens cordon-bleu WH2 repeat protein-like 1 (COBLL1), transcript variant 1, mRNA.; Homo sapiens cordon-bleu WH2 repeat protein-like 1 (COBLL1), transcript variant 3, mRNA.; Homo sapiens cordon-bleu WH2 repeat protein-like 1 (COBLL1), transcript variant 4, mRNA.; Homo sapiens cordon-bleu WH2 repeat protein-like 1 (COBLL1), transcript variant 2, mRNA.; cordon-bleu WH2 repeat protein-like 1 […	coding	DOWN
421	TC0200014809.hg.1	6.24362	4.32662	3.77635	0.00046278	NM_004482; ENST00000392701; ENST00000409882; ENST00000412248; ENST00000414977; ENST00000422973; ENST00000431484; ENST00000437849; ENST00000447156; ENST00000463254; BC113565; BC113567; OTTHUMT00000255205; OTTHUMT00000333595; OTTHUMT00000333596; OTTHUMT00000333597; OTTHUMT00000333598; OTTHUMT00000333599; OTTHUMT00000333600; OTTHUMT00000333601; OTTHUMT00000333603; CCDS2226.1; GALNT3.eAug10; hsa_circ…	Homo sapiens polypeptide N-acetylgalactosaminyltransferase 3 (GALNT3), mRNA.; polypeptide N-acetylgalactosaminyltransferase 3 [gene_biotype:protein_coding transcript_biotype:protein_coding]; polypeptide N-acetylgalactosaminyltransferase 3 [gene_biotype:protein_coding transcript_biotype:nonsense_mediated_decay]; polypeptide N-acetylgalactosaminyltransferase 3 [gene_biotype:protein_coding transcrip…	coding	UP
422	TC0200015158.hg.1	2.87721	2.04481	1.78064	0.0131655	T204269	Transcript identified by MiTranscriptome	ncrna	UP
423	TC0200015180.hg.1	3.40056	2.77387	1.54402	0.0276613	T204386	Transcript identified by MiTranscriptome	ncrna	UP
424	TC0200015207.hg.1	5.67225	6.36243	-1.61349	0.00660795	uc061qoc.1; ENST00000395181; ENST00000579501; NONHSAT147131; OTTHUMT00000334752	N/A; keratin 18 pseudogene 19 [gene_biotype:processed_pseudogene transcript_biotype:processed_pseudogene]; ncrna:novel chromosome:GRCh38:2:189311671:189311761:-1 gene:ENSG00000266817 gene_biotype:miRNA transcript_biotype:miRNA; Non-coding transcript identified by NONCODE; keratin 18 (KRT18) pseudogene[gene_biotype:processed_pseudogene transcript_biotype:processed_pseudogene]	ncrna	DOWN
425	TC0200015264.hg.1	6.98753	5.76011	2.34148	0.000361914	NM_004657; ENST00000304141; BC016475; OTTHUMT00000334791; CCDS2313.1; hsa_circ_0057548; uc002utb.4	Homo sapiens serum deprivation response (SDPR), mRNA.; serum deprivation response [gene_biotype:protein_coding transcript_biotype:protein_coding]; Homo sapiens serum deprivation response (phosphatidylserine binding protein), mRNA (cDNA clone MGC:8984 IMAGE:3882155), complete cds.; serum deprivation response (phosphatidylserine binding protein)[gene_biotype:protein_coding transcript_biotype:protei…	coding	UP
426	TC0200015304.hg.1	3.08102	4.16328	-2.11736	0.0368225	T205204; T205205	Transcript identified by MiTranscriptome	ncrna	DOWN
427	TC0200015476.hg.1	7.60226	8.53281	-1.90599	0.00272313	NM_203365; NM_213589; ENST00000308091; ENST00000319170; ENST00000374493; ENST00000418114; ENST00000419464; ENST00000420371; ENST00000423104; ENST00000428637; ENST00000439222; ENST00000453034; ENST00000457812; ENST00000465669; ENST00000630330; OTTHUMT00000256363; OTTHUMT00000256364; OTTHUMT00000336283; OTTHUMT00000336284; OTTHUMT00000336352; OTTHUMT00000336353; OTTHUMT00000336354; OTTHUMT000003403…	Homo sapiens Ras association (RalGDS/AF-6) and pleckstrin homology domains 1 (RAPH1), transcript variant 3, mRNA.; Homo sapiens Ras association (RalGDS/AF-6) and pleckstrin homology domains 1 (RAPH1), transcript variant 1, mRNA.; Ras association (RalGDS/AF-6) and pleckstrin homology domains 1 [gene_biotype:protein_coding transcript_biotype:protein_coding]; Ras association (RalGDS/AF-6) and plecks…	coding	DOWN
428	TC0200015483.hg.1	4.81516	5.68811	-1.83141	0.0245547	uc061rqy.1; ENST00000390147; ENST00000415349; NONHSAT147137; OTTHUMT00000336355	N/A; ncrna:novel chromosome:GRCh38:2:203764707:203764798:-1 gene:ENSG00000211573 gene_biotype:miRNA transcript_biotype:miRNA; keratin 18 pseudogene 39 [gene_biotype:processed_pseudogene transcript_biotype:processed_pseudogene]; Non-coding transcript identified by NONCODE; keratin 18 (KRT18) pseudogene[gene_biotype:processed_pseudogene transcript_biotype:processed_pseudogene]	ncrna	DOWN
429	TC0200015567.hg.1	7.65444	8.34942	-1.61887	0.00431495	ENST00000432393; OTTHUMT00000337058	havana:known chromosome:GRCh38:2:208057248:208057745:-1 gene:ENSG00000224839 gene_biotype:processed_pseudogene transcript_biotype:processed_pseudogene; ribosomal protein L12 (RPL12) pseudogene[gene_biotype:processed_pseudogene transcript_biotype:processed_pseudogene]	ncrna	DOWN
430	TC0200015578.hg.1	8.85161	9.50257	-1.57021	0.00558452	NM_001282386; NM_001282387; NM_005896; ENST00000345146; ENST00000415282; ENST00000415913; ENST00000417583; ENST00000446179; ENST00000451391; ENST00000462386; ENST00000481557; ENST00000484575; BC012846; BC093020; OTTHUMT00000256475; OTTHUMT00000336669; OTTHUMT00000336670; OTTHUMT00000336672; OTTHUMT00000336673; OTTHUMT00000336674; OTTHUMT00000336675; OTTHUMT00000336676; OTTHUMT00000336678; CCDS238…	Homo sapiens isocitrate dehydrogenase 1 (NADP+), soluble (IDH1), transcript variant 2, mRNA.; Homo sapiens isocitrate dehydrogenase 1 (NADP+), soluble (IDH1), transcript variant 3, mRNA.; Homo sapiens isocitrate dehydrogenase 1 (NADP+), soluble (IDH1), transcript variant 1, mRNA.; isocitrate dehydrogenase 1 (NADP+), soluble [gene_biotype:protein_coding transcript_biotype:protein_coding]; isocitra…	coding	DOWN
431	TC0200015609.hg.1	4.71894	5.53444	-1.7599	0.00887756	tawgobu.aAug10-unspliced	Transcript Identified by AceView	ncrna	DOWN
432	TC0200015650.hg.1	6.48587	5.15624	2.51337	0.00367014	NM_001306129; NM_001306130; NM_001306131; NM_001306132; NM_002026; NM_054034; NM_212474; NM_212476; NM_212478; NM_212482; ENST00000323926; ENST00000336916; ENST00000354785; ENST00000356005; ENST00000357867; ENST00000359671; ENST00000421182; ENST00000426059; ENST00000432072; ENST00000438981; ENST00000443816; ENST00000446046; ENST00000456923; ENST00000460217; ENST00000461974; ENST00000469569; ENST0…	Homo sapiens fibronectin 1 (FN1), transcript variant 8, mRNA.; Homo sapiens fibronectin 1 (FN1), transcript variant 9, mRNA.; Homo sapiens fibronectin 1 (FN1), transcript variant 10, mRNA.; Homo sapiens fibronectin 1 (FN1), transcript variant 11, mRNA.; Homo sapiens fibronectin 1 (FN1), transcript variant 3, mRNA.; Homo sapiens fibronectin 1 (FN1), transcript variant 7, mRNA.; Homo sapiens fibron…	coding	UP
433	TC0200015691.hg.1	3.7546	3.12014	1.55235	0.0380144	T207406; T207407	Transcript identified by MiTranscriptome	ncrna	UP
434	TC0200015700.hg.1	5.05044	4.41837	1.54979	0.0288664	T207488	Transcript identified by MiTranscriptome	ncrna	UP
435	TC0200015706.hg.1	4.7158	5.58594	-1.82783	0.00120778	blugarbu.aAug10-unspliced	Transcript Identified by AceView	ncrna	DOWN
436	TC0200015790.hg.1	8.72809	7.9318	1.73662	0.00144614	NM_001195731; NM_024536; ENST00000243776; ENST00000373891; ENST00000535926; BC021223; BC023531; OTTHUMT00000130268; OTTHUMT00000130269; CCDS2443.1; CCDS56169.1; hsa_circ_0058393; hsa_circ_0058394; uc002vmc.5; uc010zlh.3; uc061sys.1	Homo sapiens chondroitin polymerizing factor (CHPF), transcript variant 2, mRNA.; Homo sapiens chondroitin polymerizing factor (CHPF), transcript variant 1, mRNA.; chondroitin polymerizing factor [gene_biotype:protein_coding transcript_biotype:protein_coding]; Homo sapiens chondroitin polymerizing factor, mRNA (cDNA clone MGC:13135 IMAGE:4128192), complete cds.; Homo sapiens chondroitin polymeriz…	coding	UP
437	TC0200015833.hg.1	3.16948	2.53651	1.55074	0.00209788	OTTHUMT00000330994; ENST00000435391	Nanog homeobox pseudogene 2[gene_biotype:processed_pseudogene transcript_biotype:processed_pseudogene]; Nanog homeobox pseudogene 2 [gene_biotype:processed_pseudogene transcript_biotype:processed_pseudogene]	ncrna	UP
438	TC0200015852.hg.1	3.67861	2.66194	2.02324	0.0361961	T208597	Transcript identified by MiTranscriptome	ncrna	UP
439	TC0200015869.hg.1	6.26322	7.55352	-2.44579	0.00163811	NM_001039569; NR_110905; NR_110906; ENST00000334271; ENST00000396653; ENST00000396654; ENST00000409375; ENST00000415298; ENST00000443700; ENST00000444408; ENST00000446015; BC009606; BC021898; OTTHUMT00000256867; OTTHUMT00000256868; OTTHUMT00000256869; OTTHUMT00000330920; OTTHUMT00000330921; OTTHUMT00000330922; OTTHUMT00000353158; OTTHUMT00000383293; CCDS42827.1; hsa_circ_0058456; uc002vnn.4; uc01…	Homo sapiens adaptor-related protein complex 1, sigma 3 subunit (AP1S3), transcript variant 1, mRNA.; Homo sapiens adaptor-related protein complex 1, sigma 3 subunit (AP1S3), transcript variant 2, non-coding RNA.; Homo sapiens adaptor-related protein complex 1, sigma 3 subunit (AP1S3), transcript variant 3, non-coding RNA.; adaptor-related protein complex 1, sigma 3 subunit [gene_biotype:protein_…	coding	DOWN
440	TC0200015876.hg.1	8.37009	7.40987	1.9456	0.000460449	NM_001136528; NM_001136530; NM_006216; NR_073116; ENST00000258405; ENST00000409304; ENST00000409840; ENST00000423446; ENST00000432738; ENST00000447280; ENST00000454956; ENST00000473202; ENST00000478966; ENST00000489065; BC015663; BC042628; OTTHUMT00000256865; OTTHUMT00000330899; OTTHUMT00000330900; OTTHUMT00000330901; OTTHUMT00000330902; OTTHUMT00000330903; OTTHUMT00000330904; OTTHUMT00000330905;…	Homo sapiens serpin peptidase inhibitor, clade E (nexin, plasminogen activator inhibitor type 1), member 2 (SERPINE2), transcript variant 2, mRNA.; Homo sapiens serpin peptidase inhibitor, clade E (nexin, plasminogen activator inhibitor type 1), member 2 (SERPINE2), transcript variant 4, mRNA.; Homo sapiens serpin peptidase inhibitor, clade E (nexin, plasminogen activator inhibitor type 1), membe…	coding	UP
441	TC0200015893.hg.1	5.69133	6.30747	-1.53277	0.0363298	NM_001290263; NM_014689; ENST00000258390; ENST00000409592; ENST00000422684; ENST00000435582; ENST00000458608; ENST00000471810; ENST00000472652; ENST00000474102; ENST00000489831; ENST00000492251; ENST00000492369; ENST00000535663; ENST00000543715; OTTHUMT00000331158; OTTHUMT00000331159; OTTHUMT00000331231; OTTHUMT00000331232; OTTHUMT00000331233; OTTHUMT00000331234; OTTHUMT00000331235; OTTHUMT000003…	Homo sapiens dedicator of cytokinesis 10 (DOCK10), transcript variant DOCK10.2, mRNA.; Homo sapiens dedicator of cytokinesis 10 (DOCK10), transcript variant DOCK10.1, mRNA.; dedicator of cytokinesis 10 [gene_biotype:protein_coding transcript_biotype:protein_coding]; dedicator of cytokinesis 10 [gene_biotype:protein_coding transcript_biotype:nonsense_mediated_decay]; dedicator of cytokinesis 10 [g…	coding	DOWN
442	TC0200015915.hg.1	3.86768	3.22729	1.55874	0.0259973	mohoyo.aAug10-unspliced	Transcript Identified by AceView	ncrna	UP
443	TC0200015958.hg.1	7.36481	6.74631	1.53528	0.0299174	NM_139072; ENST00000341772; ENST00000482831; BC035009; OTTHUMT00000331902; OTTHUMT00000331903; CCDS33390.1; hsa_circ_0002054; hsa_circ_0058537; uc002vpv.4; uc061tgz.1	Homo sapiens delta/notch-like EGF repeat containing (DNER), mRNA.; delta/notch-like EGF repeat containing [gene_biotype:protein_coding transcript_biotype:protein_coding]; delta/notch-like EGF repeat containing [gene_biotype:protein_coding transcript_biotype:processed_transcript]; Homo sapiens delta/notch-like EGF repeat containing, mRNA (cDNA clone MGC:33398 IMAGE:4820343), complete cds.; delta/n…	coding	UP
444	TC0200015976.hg.1	5.73519	6.64855	-1.88342	0.000536309	NM_001185015; NM_004509; NM_004510; NM_080424; ENST00000258381; ENST00000258382; ENST00000358662; ENST00000392048; ENST00000409815; ENST00000416610; ENST00000455674; ENST00000462232; ENST00000463022; ENST00000477068; ENST00000480916; ENST00000483067; ENST00000486146; ENST00000489597; ENST00000490880; ENST00000540870; BC019059; OTTHUMT00000256915; OTTHUMT00000332413; OTTHUMT00000332414; OTTHUMT000…	Homo sapiens SP110 nuclear body protein (SP110), transcript variant d, mRNA.; Homo sapiens SP110 nuclear body protein (SP110), transcript variant a, mRNA.; Homo sapiens SP110 nuclear body protein (SP110), transcript variant b, mRNA.; Homo sapiens SP110 nuclear body protein (SP110), transcript variant c, mRNA.; SP110 nuclear body protein [gene_biotype:protein_coding transcript_biotype:protein_codi…	coding	DOWN
445	TC0200016011.hg.1	1.6534	2.47131	-1.76284	0.00260116	lygerbu.aAug10-unspliced	Transcript Identified by AceView	ncrna	DOWN
446	TC0200016019.hg.1	6.48586	7.13622	-1.56955	0.00459558	NR_002921; ENST00000384158; uc002vrv.1; NONHSAT077360	Homo sapiens small nucleolar RNA, H/ACA box 75 (SNORA75), small nucleolar RNA.; small nucleolar RNA, H/ACA box 75 [gene_biotype:snoRNA transcript_biotype:snoRNA]; Non-coding transcript identified by NONCODE	ncrna	DOWN
447	TC0200016273.hg.1	4.40218	3.79174	1.52672	0.0499157	speepabo.aAug10-unspliced	Transcript Identified by AceView	ncrna	UP
448	TC0200016277.hg.1	4.9824	5.83355	-1.80393	0.0324808	plujobu.aAug10-unspliced	Transcript Identified by AceView	ncrna	DOWN
449	TC0200016343.hg.1	2.95152	3.69842	-1.67819	0.0204192	T211571	Transcript identified by MiTranscriptome	ncrna	DOWN
450	TC0200016464.hg.1	4.55684	3.03616	2.86926	0.0016099	NM_173545; BC041144; OTTHUMT00000251759; OTTHUMT00000326968; OTTHUMT00000394759; CCDS1888.1; hsa_circ_0001023; hsa_circ_0001024; hsa_circ_0003874; hsa_circ_0055018; hsa_circ_0055019; hsa_circ_0055020; hsa_circ_0055021; hsa_circ_0055022; hsa_circ_0055023; hsa_circ_0055024; hsa_circ_0055025; hsa_circ_0055026; uc002sep.4; uc061jyk.1; uc061jyl.1; ENST00000303795; ENST00000445692; ENST00000529851; chr…	Homo sapiens aprataxin and PNKP like factor (APLF), mRNA.; Homo sapiens aprataxin and PNKP like factor, mRNA (cDNA clone MGC:47799 IMAGE:6042653), complete cds.; aprataxin and PNKP like factor[gene_biotype:protein_coding transcript_biotype:protein_coding]; aprataxin and PNKP like factor[gene_biotype:protein_coding transcript_biotype:nonsense_mediated_decay]; aprataxin and PNKP like factor [Source…	coding	UP
451	TC0200016471.hg.1	6.82238	7.58499	-1.69656	0.00261578	NM_001202513; NM_001202514; NM_002357; ENST00000264444; ENST00000409442; ENST00000410000; ENST00000465446; ENST00000540449; BC069377; BC069433; BC098396; BC113531; BC117260; BC143831; BC143832; OTTHUMT00000251845; OTTHUMT00000327375; OTTHUMT00000327376; OTTHUMT00000327377; CCDS1896.1; CCDS56123.1; hsa_circ_0055100; hsa_circ_0055101; SNRNP27andMXD1.cAug10; uc002sfy.4; uc010yqs.3; uc061kaw.1; uc061…	Homo sapiens MAX dimerization protein 1 (MXD1), transcript variant 2, mRNA.; Homo sapiens MAX dimerization protein 1 (MXD1), transcript variant 3, mRNA.; Homo sapiens MAX dimerization protein 1 (MXD1), transcript variant 1, mRNA.; MAX dimerization protein 1 [gene_biotype:protein_coding transcript_biotype:protein_coding]; MAX dimerization protein 1 [gene_biotype:protein_coding transcript_biotype:n…	coding	DOWN
452	TC0200016582.hg.1	7.92874	8.65872	-1.65861	0.00761401	NM_001031716; NM_001254736; NR_045622; NR_045623; ENST00000307834; ENST00000307849; ENST00000409510; ENST00000425611; ENST00000435931; ENST00000451500; ENST00000462712; ENST00000462824; ENST00000491331; BC017114; BC107723; OTTHUMT00000256060; OTTHUMT00000256061; OTTHUMT00000334781; OTTHUMT00000334783; OTTHUMT00000334784; OTTHUMT00000334785; OTTHUMT00000334786; OTTHUMT00000334787; OTTHUMT000003347…	Homo sapiens nucleic acid binding protein 1 (NABP1), transcript variant 1, mRNA.; Homo sapiens nucleic acid binding protein 1 (NABP1), transcript variant 2, mRNA.; Homo sapiens nucleic acid binding protein 1 (NABP1), transcript variant 3, non-coding RNA.; Homo sapiens nucleic acid binding protein 1 (NABP1), transcript variant 4, non-coding RNA.; nucleic acid binding protein 1 [gene_biotype:protei…	coding	DOWN
453	TC0200016583.hg.1	5.73219	6.69145	-1.94431	0.00642906	NR_131917; lnc-OBFC2A-1:1; NONHSAT076128; NONHSAT076129; NONHSAT076130; NONHSAT076132; NONHSAT076133; TCONS_00003974	Homo sapiens uncharacterized LOC105747689 (LOC105747689), long non-coding RNA.; Transcript Originally Identified by LNCipedia, alternate transcript name: NONHSAT076132; Non-coding transcript identified by NONCODE; Non-coding transcript identified by NONCODE: Linc; gene_id XLOC_001788; transcript_id TCONS_00003974; oId TCONS_00007392; linc_name linc-SLC39A10-10; tss_id TSS2809; class_code u; gene_…	ncrna	DOWN
454	TC0200016584.hg.1	9.10112	9.73264	-1.5492	0.00235979	NM_002157; ENST00000233893; ENST00000409468; ENST00000409729; ENST00000463841; ENST00000465573; ENST00000473395; ENST00000495200; BC023518; OTTHUMT00000256112; OTTHUMT00000335336; OTTHUMT00000335337; OTTHUMT00000335338; OTTHUMT00000335339; OTTHUMT00000335340; OTTHUMT00000335341; CCDS2320.1; hsa_circ_0005445; uc002uul.4; uc061qzr.1; uc061qzs.1; uc061qzt.1; uc061qzu.1; uc061qzv.1; uc061qzw.1; NONHS…	Homo sapiens heat shock 10kDa protein 1 (HSPE1), mRNA.; heat shock 10kDa protein 1 [gene_biotype:protein_coding transcript_biotype:protein_coding]; heat shock 10kDa protein 1 [gene_biotype:protein_coding transcript_biotype:retained_intron]; heat shock 10kDa protein 1 [gene_biotype:protein_coding transcript_biotype:processed_transcript]; Homo sapiens heat shock 10kDa protein 1 (chaperonin 10), mRN…	coding	DOWN
455	TC0200016591.hg.1	9.77861	10.4813	-1.6275	0.00358909	NM_001207067; NM_001207068; NM_001207069; NM_014670; ENST00000359893; ENST00000409226; ENST00000410110; ENST00000419090; ENST00000447069; ENST00000450637; ENST00000452206; ENST00000452790; ENST00000460660; ENST00000463310; ENST00000464483; ENST00000491576; BC001804; BC026303; OTTHUMT00000335976; OTTHUMT00000335979; OTTHUMT00000335980; OTTHUMT00000335981; OTTHUMT00000335982; OTTHUMT00000335984; OT…	Homo sapiens basic leucine zipper and W2 domains 1 (BZW1), transcript variant 1, mRNA.; Homo sapiens basic leucine zipper and W2 domains 1 (BZW1), transcript variant 2, mRNA.; Homo sapiens basic leucine zipper and W2 domains 1 (BZW1), transcript variant 3, mRNA.; Homo sapiens basic leucine zipper and W2 domains 1 (BZW1), transcript variant 4, mRNA.; basic leucine zipper and W2 domains 1 [gene_bio…	coding	DOWN
456	TC0200016688.hg.1	6.62899	6.01625	1.52917	0.00963503	NM_015470; ENST00000258098; ENST00000475951; ENST00000479196; ENST00000482554; ENST00000486777; ENST00000493523; BC035013; OTTHUMT00000251995; OTTHUMT00000327629; OTTHUMT00000327630; OTTHUMT00000327631; OTTHUMT00000327639; OTTHUMT00000327641; uc002siu.4; CCDS1923.1; hsa_circ_0007273; hsa_circ_0055206; hsa_circ_0055207; hsa_circ_0055208; uc002sis.5; uc061kpc.1; uc061kpd.1; uc061kpe.1; uc061kpf.1; …	Homo sapiens RAB11 family interacting protein 5 (class I) (RAB11FIP5), mRNA.; RAB11 family interacting protein 5 (class I) [gene_biotype:protein_coding transcript_biotype:protein_coding]; RAB11 family interacting protein 5 (class I) [gene_biotype:protein_coding transcript_biotype:processed_transcript]; Homo sapiens RAB11 family interacting protein 5 (class I), mRNA (cDNA clone MGC:33435 IMAGE:526…	coding	UP
457	TC0200016744.hg.1	3.72625	3.03103	1.61912	0.0092934	OTTHUMT00000334018; uc061oww.1; ENST00000498478; NONHSAT075132	integrin, beta 6[gene_biotype:protein_coding transcript_biotype:processed_transcript]; integrin, beta 6 [Source:HGNC Symbol;Acc:HGNC:6161]; integrin, beta 6 [gene_biotype:protein_coding transcript_biotype:processed_transcript]; Non-coding transcript identified by NONCODE; Non-coding transcript identified by NONCODE: Linc	coding	UP
458	TC0200016767.hg.1	4.24795	4.92593	-1.5999	0.0243261	NM_018000; ENST00000263268; ENST00000420348; ENST00000424992; ENST00000439791; ENST00000620139; BC032747; BC082990; OTTHUMT00000337297; OTTHUMT00000337298; OTTHUMT00000337299; OTTHUMT00000337300; CCDS46513.1; hsa_circ_0058159; PECRandMREG.aAug10; uc002vfo.4; uc061sdy.1; uc061sdz.1; uc061sea.1; uc061seb.1	Homo sapiens melanoregulin (MREG), mRNA.; melanoregulin [gene_biotype:protein_coding transcript_biotype:protein_coding]; Homo sapiens melanoregulin, mRNA (cDNA clone MGC:45077 IMAGE:5573149), complete cds.; Homo sapiens melanoregulin, mRNA (cDNA clone MGC:90296 IMAGE:6159624), complete cds.; melanoregulin[gene_biotype:protein_coding transcript_biotype:protein_coding]; melanoregulin [Source:HGNC S…	coding	DOWN
459	TC0300006522.hg.1	3.22118	2.62357	1.51321	0.0225897	skydarbo.aAug10-unspliced	Transcript Identified by AceView	ncrna	UP
460	TC0300006544.hg.1	8.05073	7.39541	1.57496	0.0124439	NM_001080517; NM_001292043; ENST00000302463; ENST00000399686; ENST00000402198; ENST00000406341; ENST00000407969; ENST00000413704; ENST00000415650; ENST00000421188; ENST00000431285; ENST00000442373; ENST00000443339; ENST00000450326; ENST00000459941; ENST00000463180; ENST00000464410; ENST00000466172; ENST00000466242; ENST00000466826; ENST00000468208; ENST00000476740; ENST00000478475; ENST0000047896…	Homo sapiens SET domain containing 5 (SETD5), transcript variant 1, mRNA.; Homo sapiens SET domain containing 5 (SETD5), transcript variant 2, mRNA.; SET domain containing 5 [gene_biotype:protein_coding transcript_biotype:protein_coding]; SET domain containing 5 [gene_biotype:protein_coding transcript_biotype:nonsense_mediated_decay]; SET domain containing 5 [gene_biotype:protein_coding transcrip…	coding	UP
461	TC0300006577.hg.1	9.21647	8.52628	1.61349	0.00819012	NM_018462; ENST00000530758; BC001067; BC007929; BC019303; OTTHUMT00000339900; CCDS54553.1; hsa_circ_0064263; hsa_circ_0064264; hsa_circ_0064265; uc003bvb.4	Homo sapiens BRICK1, SCAR/WAVE actin-nucleating complex subunit (BRK1), mRNA.; BRICK1, SCAR/WAVE actin-nucleating complex subunit [gene_biotype:protein_coding transcript_biotype:protein_coding]; Homo sapiens chromosome 3 open reading frame 10, mRNA (cDNA clone MGC:2529 IMAGE:2823162), complete cds.; Homo sapiens chromosome 3 open reading frame 10, mRNA (cDNA clone MGC:14130 IMAGE:3688264), comple…	coding	UP
462	TC0300006594.hg.1	5.40489	4.70297	1.62667	0.0266093	T237948	Transcript identified by MiTranscriptome	ncrna	UP
463	TC0300006622.hg.1	5.77098	5.06129	1.63545	0.0118766	NM_005037; NM_015869; NM_138711; NM_138712; ENST00000287820; ENST00000309576; ENST00000396999; ENST00000397000; ENST00000397010; ENST00000397012; ENST00000397015; ENST00000397023; ENST00000397026; ENST00000397029; ENST00000438682; ENST00000455517; ENST00000477039; ENST00000497594; BC006811; OTTHUMT00000251979; OTTHUMT00000251980; OTTHUMT00000290121; OTTHUMT00000290122; OTTHUMT00000290123; OTTHUMT…	Homo sapiens peroxisome proliferator-activated receptor gamma (PPARG), transcript variant 4, mRNA.; Homo sapiens peroxisome proliferator-activated receptor gamma (PPARG), transcript variant 2, mRNA.; Homo sapiens peroxisome proliferator-activated receptor gamma (PPARG), transcript variant 3, mRNA.; Homo sapiens peroxisome proliferator-activated receptor gamma (PPARG), transcript variant 1, mRNA.;…	coding	UP
464	TC0300006703.hg.1	4.89789	3.79705	2.14479	0.0201264	jordeybo.aAug10-unspliced	Transcript Identified by AceView	ncrna	UP
465	TC0300006818.hg.1	2.86977	2.10921	1.69415	0.0170021	T239094	Transcript identified by MiTranscriptome	ncrna	UP
466	TC0300006827.hg.1	7.51804	8.22422	-1.63148	0.000770498	NM_152653; ENST00000335798; ENST00000396703; ENST00000425792; ENST00000427371; ENST00000452894; ENST00000613545; ENST00000628311; BC022332; OTTHUMT00000252881; OTTHUMT00000340885; OTTHUMT00000340888; OTTHUMT00000340917; OTTHUMT00000340918; CCDS2637.1; hsa_circ_0003436; hsa_circ_0004555; hsa_circ_0064568; UBE2E2.cAug10; uc003ccg.3; uc062hme.1; uc062hmf.1; uc062hmg.1; uc062hmh.1; uc062hmi.1; uc062h…	Homo sapiens ubiquitin-conjugating enzyme E2E 2 (UBE2E2), mRNA.; ubiquitin-conjugating enzyme E2E 2 [gene_biotype:protein_coding transcript_biotype:nonsense_mediated_decay]; ubiquitin-conjugating enzyme E2E 2 [gene_biotype:protein_coding transcript_biotype:protein_coding]; Homo sapiens ubiquitin-conjugating enzyme E2E 2 (UBC4/5 homolog, yeast), mRNA (cDNA clone MGC:22765 IMAGE:4295679), complete …	coding	DOWN
467	TC0300006840.hg.1	7.16995	8.06439	-1.85889	0.013444	NM_001202476; NM_003341; NM_182666; ENST00000306627; ENST00000346855; ENST00000424381; ENST00000442670; ENST00000452012; ENST00000467766; ENST00000475680; ENST00000481622; ENST00000484048; ENST00000493707; ENST00000495141; BC009139; OTTHUMT00000252882; OTTHUMT00000252883; OTTHUMT00000340771; OTTHUMT00000340772; OTTHUMT00000340773; OTTHUMT00000340774; OTTHUMT00000340775; OTTHUMT00000340860; OTTHUM…	Homo sapiens ubiquitin-conjugating enzyme E2E 1 (UBE2E1), transcript variant 3, mRNA.; Homo sapiens ubiquitin-conjugating enzyme E2E 1 (UBE2E1), transcript variant 1, mRNA.; Homo sapiens ubiquitin-conjugating enzyme E2E 1 (UBE2E1), transcript variant 2, mRNA.; ubiquitin-conjugating enzyme E2E 1 [gene_biotype:protein_coding transcript_biotype:protein_coding]; ubiquitin-conjugating enzyme E2E 1 [ge…	coding	DOWN
468	TC0300006847.hg.1	6.06627	6.70533	-1.55732	0.00556601	NM_001145425; NM_005126; NR_110524; ENST00000312521; ENST00000383773; ENST00000468700; ENST00000472780; ENST00000492552; BC045613; BC070035; OTTHUMT00000341017; OTTHUMT00000341018; OTTHUMT00000341019; OTTHUMT00000341062; OTTHUMT00000341063; uc003ccs.2; CCDS33718.1; hsa_circ_0001276; hsa_circ_0002580; hsa_circ_0064575; hsa_circ_0064576; hsa_circ_0064577; hsa_circ_0064578; hsa_circ_0064579; NR1D2.a…	Homo sapiens nuclear receptor subfamily 1, group D, member 2 (NR1D2), transcript variant 2, mRNA.; Homo sapiens nuclear receptor subfamily 1, group D, member 2 (NR1D2), transcript variant 1, mRNA.; Homo sapiens nuclear receptor subfamily 1, group D, member 2 (NR1D2), transcript variant 3, non-coding RNA.; nuclear receptor subfamily 1, group D, member 2 [gene_biotype:protein_coding transcript_biot…	coding	DOWN
469	TC0300006868.hg.1	3.2174	2.31599	1.86789	0.0456717	T239306; T239319; T239320; T239321; T239322; T239323; T239324; T239326; T239327; T239328; T239329; T239330; T239334; T239339	Transcript identified by MiTranscriptome	ncrna	UP
470	TC0300006959.hg.1	6.72903	7.49094	-1.69573	0.00386869	ENST00000443010; NONHSAT088875; OTTHUMT00000342011	havana:known chromosome:GRCh38:3:32190747:32191627:1 gene:ENSG00000237433 gene_biotype:processed_pseudogene transcript_biotype:processed_pseudogene; Non-coding transcript identified by NONCODE; Non-coding transcript identified by NONCODE: Linc; ribosomal protein SA (RPSA) pseudogene[gene_biotype:processed_pseudogene transcript_biotype:processed_pseudogene]	ncrna	DOWN
471	TC0300006962.hg.1	8.27415	9.05769	-1.72135	0.00263942	uc062huu.1; ENST00000385122; ENST00000458108; NONHSAT147232; OTTHUMT00000342017	N/A; ncrna:novel chromosome:GRCh38:3:32259728:32259819:1 gene:ENSG00000207857 gene_biotype:miRNA transcript_biotype:miRNA; keratin 18 pseudogene 15 [gene_biotype:processed_pseudogene transcript_biotype:processed_pseudogene]; Non-coding transcript identified by NONCODE; keratin 18 (KRT18) pseudogene[gene_biotype:processed_pseudogene transcript_biotype:processed_pseudogene]	ncrna	DOWN
472	TC0300007003.hg.1	3.04805	2.4325	1.53213	0.0337603	ENST00000427380; NONHSAT088939; OTTHUMT00000342083	SDA1 domain containing 1 pseudogene 3 [gene_biotype:processed_pseudogene transcript_biotype:processed_pseudogene]; Non-coding transcript identified by NONCODE; Non-coding transcript identified by NONCODE: Linc; pseudogene similar to SDA1 domain containing 1 (SDAD1)[gene_biotype:processed_pseudogene transcript_biotype:processed_pseudogene]	ncrna	UP
473	TC0300007004.hg.1	8.87142	9.55928	-1.61089	0.00625901	NM_001162429; NM_001256192; NM_013374; ENST00000307296; ENST00000412887; ENST00000413073; ENST00000430877; ENST00000435909; ENST00000457054; ENST00000459659; ENST00000465122; ENST00000473593; ENST00000477798; ENST00000482561; ENST00000484478; ENST00000487821; ENST00000489869; ENST00000494810; ENST00000495235; ENST00000498147; BC020066; BC068454; OTTHUMT00000253251; OTTHUMT00000342072; OTTHUMT0000…	Homo sapiens programmed cell death 6 interacting protein (PDCD6IP), transcript variant 2, mRNA.; Homo sapiens programmed cell death 6 interacting protein (PDCD6IP), transcript variant 4, mRNA.; Homo sapiens programmed cell death 6 interacting protein (PDCD6IP), transcript variant 1, mRNA.; programmed cell death 6 interacting protein [gene_biotype:protein_coding transcript_biotype:protein_coding];…	coding	DOWN
474	TC0300007033.hg.1	6.94991	7.98282	-2.04614	0.0200793	NM_000249; NM_001167617; NM_001167618; NM_001167619; NM_001258271; NM_001258273; NM_001258274; ENST00000231790; ENST00000413212; ENST00000413740; ENST00000429117; ENST00000432299; ENST00000435176; ENST00000441265; ENST00000442249; ENST00000447829; ENST00000450420; ENST00000454028; ENST00000455445; ENST00000456676; ENST00000457004; ENST00000458009; ENST00000458205; ENST00000466900; ENST00000476172…	Homo sapiens mutL homolog 1 (MLH1), transcript variant 1, mRNA.; Homo sapiens mutL homolog 1 (MLH1), transcript variant 2, mRNA.; Homo sapiens mutL homolog 1 (MLH1), transcript variant 3, mRNA.; Homo sapiens mutL homolog 1 (MLH1), transcript variant 4, mRNA.; Homo sapiens mutL homolog 1 (MLH1), transcript variant 5, mRNA.; Homo sapiens mutL homolog 1 (MLH1), transcript variant 6, mRNA.; Homo sapi…	coding	DOWN
475	TC0300007055.hg.1	7.19749	7.85962	-1.58242	0.000364035	NM_001008392; NM_005808; ENST00000273179; ENST00000310189; ENST00000416688; ENST00000435525; ENST00000436654; ENST00000443503; ENST00000447745; ENST00000486978; OTTHUMT00000342391; OTTHUMT00000342392; OTTHUMT00000342393; OTTHUMT00000342394; OTTHUMT00000342396; OTTHUMT00000342397; OTTHUMT00000342398; OTTHUMT00000342399; BC166643; CCDS33734.1; CCDS33735.1; CTDSPL.dAug10; CTDSPL.eAug10; CTDSPL.iAug1…	Homo sapiens CTD (carboxy-terminal domain, RNA polymerase II, polypeptide A) small phosphatase-like (CTDSPL), transcript variant 1, mRNA.; Homo sapiens CTD (carboxy-terminal domain, RNA polymerase II, polypeptide A) small phosphatase-like (CTDSPL), transcript variant 2, mRNA.; CTD (carboxy-terminal domain, RNA polymerase II, polypeptide A) small phosphatase-like [gene_biotype:protein_coding trans…	coding	DOWN
476	TC0300007067.hg.1	6.06834	7.39436	-2.5071	0.00280668	NM_001172566; NM_001172567; NM_001172568; NM_001172569; NM_002468; ENST00000396334; ENST00000416282; ENST00000417037; ENST00000421516; ENST00000424893; ENST00000443433; ENST00000460295; ENST00000463956; ENST00000481122; ENST00000484513; ENST00000495303; BC013589; OTTHUMT00000253743; OTTHUMT00000341515; OTTHUMT00000341516; OTTHUMT00000341519; OTTHUMT00000341520; OTTHUMT00000342700; OTTHUMT00000342…	Homo sapiens myeloid differentiation primary response 88 (MYD88), transcript variant 5, mRNA.; Homo sapiens myeloid differentiation primary response 88 (MYD88), transcript variant 1, mRNA.; Homo sapiens myeloid differentiation primary response 88 (MYD88), transcript variant 3, mRNA.; Homo sapiens myeloid differentiation primary response 88 (MYD88), transcript variant 4, mRNA.; Homo sapiens myeloi…	coding	DOWN
477	TC0300007076.hg.1	3.63026	4.24603	-1.53238	0.0205761	NONHSAT089072	Non-coding transcript identified by NONCODE; Non-coding transcript identified by NONCODE: Linc	ncrna	DOWN
478	TC0300007084.hg.1	2.24701	3.1217	-1.83361	0.000475312	sheefarbo.aAug10-unspliced	Transcript Identified by AceView	ncrna	DOWN
479	TC0300007088.hg.1	4.41791	5.2109	-1.73266	0.0157176	glorsporby.aAug10-unspliced	Transcript Identified by AceView	ncrna	DOWN
480	TC0300007101.hg.1	11.7678	12.3551	-1.5024	9.15e-05	NM_001304288; NM_002295; NR_002324; NR_002325; ENST00000301821; ENST00000384033; ENST00000443003; ENST00000444512; ENST00000458478; ENST00000475346; ENST00000477325; ENST00000478027; ENST00000487876; ENST00000495394; BC005391; BC008867; BC010418; BC013827; BC034537; BC050688; BC053370; BC062714; BC066941; BC070263; BC071693; BC071968; BC071969; BC071970; BC073863; BC107567; OTTHUMT00000254064; OT…	Homo sapiens ribosomal protein SA (RPSA), transcript variant 3, mRNA.; Homo sapiens ribosomal protein SA (RPSA), transcript variant 1, mRNA.; Homo sapiens small nucleolar RNA, H/ACA box 62 (SNORA62), small nucleolar RNA.; Homo sapiens small nucleolar RNA, H/ACA box 6 (SNORA6), small nucleolar RNA.; ribosomal protein SA [gene_biotype:protein_coding transcript_biotype:protein_coding]; small nucleol…	coding	DOWN
481	TC0300007153.hg.1	2.89215	2.29616	1.51151	0.00563157	NONHSAT089214	Non-coding transcript identified by NONCODE; Non-coding transcript identified by NONCODE: Linc	ncrna	UP
482	TC0300007166.hg.1	6.29876	5.54869	1.68187	0.00622448	NM_145166; ENST00000232974; ENST00000505904; BC021855; OTTHUMT00000343485; OTTHUMT00000368709; CCDS46805.2; uc003clu.3; uc062iqx.1	Homo sapiens zinc finger and BTB domain containing 47 (ZBTB47), mRNA.; zinc finger and BTB domain containing 47 [gene_biotype:protein_coding transcript_biotype:protein_coding]; Homo sapiens zinc finger and BTB domain containing 47, mRNA (cDNA clone MGC:29994 IMAGE:4943271), complete cds.; zinc finger and BTB domain containing 47[gene_biotype:protein_coding transcript_biotype:protein_coding]; zinc…	coding	UP
483	TC0300007253.hg.1	3.80968	3.0955	1.64055	0.0382284	ENST00000413087; OTTHUMT00000344398	nuclear receptor binding factor 2 pseudogene 2 [gene_biotype:processed_pseudogene transcript_biotype:processed_pseudogene]; nuclear receptor binding factor 2 (NRBF2) pseudogene[gene_biotype:processed_pseudogene transcript_biotype:processed_pseudogene]	ncrna	UP
484	TC0300007261.hg.1	5.53958	4.93072	1.52506	0.0428885	loykabo.aAug10-unspliced	Transcript Identified by AceView	ncrna	UP
485	TC0300007276.hg.1	4.74361	4.12817	1.53203	0.0375415	T241883	Transcript identified by MiTranscriptome: lncrna	ncrna	UP
486	TC0300007292.hg.1	5.77084	5.09226	1.60057	0.0447523	ENST00000624214; OTTHUMT00000430886; uc062jcw.1; NONHSAT089495	N/A; TEC; Non-coding transcript identified by NONCODE; Non-coding transcript identified by NONCODE: Linc	ncrna	UP
487	TC0300007335.hg.1	9.48713	8.77512	1.63809	0.000390864	NM_015933; ENST00000438607; ENST00000477624; ENST00000479126; BC080531; OTTHUMT00000344688; OTTHUMT00000344690; OTTHUMT00000344691; CCDS46823.1; uc003cte.2; uc062jho.1; uc062jhp.1; NONHSAT089565; NONHSAT089566; NONHSAT089567	Homo sapiens translation machinery associated 7 homolog (TMA7), mRNA.; translation machinery associated 7 homolog (S. cerevisiae) [gene_biotype:protein_coding transcript_biotype:protein_coding]; translation machinery associated 7 homolog (S. cerevisiae) [gene_biotype:protein_coding transcript_biotype:retained_intron]; Homo sapiens coiled-coil domain containing 72, mRNA (cDNA clone MGC:99630 IMAGE…	coding	UP
488	TC0300007406.hg.1	6.81638	5.92677	1.85268	0.00012642	NM_004186; ENST00000002829; ENST00000413852; ENST00000414301; ENST00000420831; ENST00000426511; ENST00000434342; ENST00000450338; ENST00000470737; ENST00000493743; BC042914; OTTHUMT00000345929; OTTHUMT00000345930; OTTHUMT00000345961; OTTHUMT00000345962; OTTHUMT00000345963; OTTHUMT00000345964; OTTHUMT00000345966; OTTHUMT00000345967; OTTHUMT00000345968; CCDS2811.1; hsa_circ_0005441; hsa_circ_006582…	Homo sapiens sema domain, immunoglobulin domain (Ig), short basic domain, secreted, (semaphorin) 3F (SEMA3F), mRNA.; sema domain, immunoglobulin domain (Ig), short basic domain, secreted, (semaphorin) 3F [gene_biotype:protein_coding transcript_biotype:protein_coding]; sema domain, immunoglobulin domain (Ig), short basic domain, secreted, (semaphorin) 3F [gene_biotype:protein_coding transcript_bio…	coding	UP
489	TC0300007409.hg.1	7.66051	6.03389	3.0879	0.00169357	NM_006841; ENST00000417121; ENST00000417851; ENST00000439524; ENST00000445096; ENST00000610458; ENST00000614032; ENST00000620404; ENST00000621456; ENST00000621714; BC042875; OTTHUMT00000345635; OTTHUMT00000346672; OTTHUMT00000346673; OTTHUMT00000346674; OTTHUMT00000346675; OTTHUMT00000346676; OTTHUMT00000346677; OTTHUMT00000346678; OTTHUMT00000346679; CCDS74940.1; ENST00000414604.1; ENST000004171…	Homo sapiens solute carrier family 38, member 3 (SLC38A3), mRNA.; solute carrier family 38, member 3 [gene_biotype:protein_coding transcript_biotype:retained_intron]; solute carrier family 38, member 3 [gene_biotype:protein_coding transcript_biotype:protein_coding]; solute carrier family 38, member 3 [gene_biotype:protein_coding transcript_biotype:nonsense_mediated_decay]; Homo sapiens solute car…	coding	UP
490	TC0300007416.hg.1	5.82142	4.9183	1.87011	0.0470464	keyayo.aAug10-unspliced	Transcript Identified by AceView	ncrna	UP
491	TC0300007420.hg.1	6.2865	5.66583	1.53759	0.018285	NR_109831; ENST00000629828; OTTHUMT00000479991; uc032rng.2; NR_109831.1:1..790:ncRNA	Homo sapiens RASSF1 antisense RNA 1 (RASSF1-AS1), long non-coding RNA.; RASSF1 antisense RNA 1 [gene_biotype:antisense transcript_biotype:antisense]; RASSF1 antisense RNA 1; RASSF1 antisense RNA 1 [Source:HGNC Symbol;Acc:HGNC:49091]; partial ANRASSF1	ncrna	UP
492	TC0300007437.hg.1	7.05955	6.13644	1.8962	0.000318382	NM_006010; ENST00000446668; ENST00000470900; ENST00000482262; ENST00000528157; BC113588; BC113590; OTTHUMT00000346490; OTTHUMT00000346491; OTTHUMT00000346492; OTTHUMT00000346493; CCDS46836.2; uc003dbc.4; uc062kgo.1; uc062kgp.1; uc062kgq.1; uc062kgr.1	Homo sapiens mesencephalic astrocyte-derived neurotrophic factor (MANF), mRNA.; mesencephalic astrocyte-derived neurotrophic factor [gene_biotype:protein_coding transcript_biotype:nonsense_mediated_decay]; mesencephalic astrocyte-derived neurotrophic factor [gene_biotype:protein_coding transcript_biotype:processed_transcript]; mesencephalic astrocyte-derived neurotrophic factor [gene_biotype:prot…	coding	UP
493	TC0300007482.hg.1	7.39902	6.78519	1.53032	0.000307702	NM_001276293; NM_001276294; NM_007184; ENST00000345716; ENST00000420808; ENST00000460759; ENST00000464280; ENST00000467594; ENST00000474188; ENST00000479054; ENST00000481211; ENST00000485765; ENST00000488157; ENST00000488243; ENST00000488380; ENST00000489895; ENST00000490425; BC038102; BC054494; BC056900; OTTHUMT00000351357; OTTHUMT00000351359; OTTHUMT00000351360; OTTHUMT00000351361; OTTHUMT00000…	Homo sapiens nischarin (NISCH), transcript variant 2, mRNA.; Homo sapiens nischarin (NISCH), transcript variant 3, mRNA.; Homo sapiens nischarin (NISCH), transcript variant 1, mRNA.; nischarin [gene_biotype:protein_coding transcript_biotype:protein_coding]; nischarin [gene_biotype:protein_coding transcript_biotype:retained_intron]; nischarin [gene_biotype:protein_coding transcript_biotype:process…	coding	UP
494	TC0300007483.hg.1	5.40941	4.78699	1.53946	0.0185253	hsa_circ_0092276	Zhang2013 ALT_DONOR, coding, INTERNAL, intronic best transcript NM_007184	ncrna	UP
495	TC0300007492.hg.1	6.47003	5.66293	1.74969	0.00355376	uc062kor.1; ENST00000410413; NONHSAT089948	Small nucleolar RNA SNORD19 [Source:RFAM;Acc:RF00569]; Small nucleolar RNA SNORD19 [gene_biotype:snoRNA transcript_biotype:snoRNA]; Non-coding transcript identified by NONCODE	ncrna	UP
496	TC0300007529.hg.1	6.2929	5.08381	2.31192	0.00827563	NM_018398; ENST00000288197; ENST00000415676; ENST00000468658; ENST00000471363; ENST00000471865; ENST00000474759; ENST00000477024; ENST00000478261; ENST00000478466; ENST00000490478; ENST00000492460; ENST00000620722; BC137502; BC137505; OTTHUMT00000351402; OTTHUMT00000351403; OTTHUMT00000351404; OTTHUMT00000351405; OTTHUMT00000351406; OTTHUMT00000351407; OTTHUMT00000351408; OTTHUMT00000351409; OTTH…	Homo sapiens calcium channel, voltage-dependent, alpha 2/delta subunit 3 (CACNA2D3), mRNA.; calcium channel, voltage-dependent, alpha 2/delta subunit 3 [gene_biotype:protein_coding transcript_biotype:protein_coding]; calcium channel, voltage-dependent, alpha 2/delta subunit 3 [gene_biotype:protein_coding transcript_biotype:nonsense_mediated_decay]; calcium channel, voltage-dependent, alpha 2/delt…	coding	UP
497	TC0300007543.hg.1	6.09158	5.25972	1.77998	0.00149466	gleemoybo.aAug10-unspliced	Transcript Identified by AceView	ncrna	UP
498	TC0300007610.hg.1	8.65723	7.70021	1.9413	0.00295267	NM_001289095; NM_001289096; NM_001289098; NM_001289099; NM_001289100; NM_001289101; NM_017771; ENST00000302779; ENST00000356151; ENST00000383715; ENST00000383716; ENST00000459676; ENST00000463280; ENST00000468776; ENST00000477308; ENST00000479134; ENST00000479241; ENST00000484288; ENST00000491164; ENST00000493474; ENST00000495557; BC014479; OTTHUMT00000353499; OTTHUMT00000353500; OTTHUMT000003535…	Homo sapiens PX domain containing serine/threonine kinase (PXK), transcript variant 2, mRNA.; Homo sapiens PX domain containing serine/threonine kinase (PXK), transcript variant 3, mRNA.; Homo sapiens PX domain containing serine/threonine kinase (PXK), transcript variant 4, mRNA.; Homo sapiens PX domain containing serine/threonine kinase (PXK), transcript variant 5, mRNA.; Homo sapiens PX domain …	coding	UP
499	TC0300007617.hg.1	7.10265	6.51408	1.50376	0.00532009	NM_001128214; NM_153331; ENST00000355076; ENST00000404589; ENST00000479179; ENST00000479470; ENST00000490264; ENST00000491093; BC022893; OTTHUMT00000353591; OTTHUMT00000353592; OTTHUMT00000353593; OTTHUMT00000353594; OTTHUMT00000353595; OTTHUMT00000353596; CCDS2891.1; KCTD6.dAug10; uc003dkj.5; uc003dkk.5; uc062lak.1; uc062lal.1; uc062lam.1; uc062lan.1; NONHSAT090132	Homo sapiens potassium channel tetramerization domain containing 6 (KCTD6), transcript variant 2, mRNA.; Homo sapiens potassium channel tetramerization domain containing 6 (KCTD6), transcript variant 1, mRNA.; potassium channel tetramerization domain containing 6 [gene_biotype:protein_coding transcript_biotype:protein_coding]; potassium channel tetramerization domain containing 6 [gene_biotype:pr…	coding	UP
500	TC0300007653.hg.1	2.84798	2.25238	1.51111	0.0261093	sunubo.aAug10-unspliced	Transcript Identified by AceView	ncrna	UP
501	TC0300007657.hg.1	5.54242	4.27615	2.40538	0.00754473	NM_001291941; NM_001291942; NM_001291943; NM_020685; ENST00000232519; ENST00000462069; ENST00000465142; ENST00000486169; ENST00000491323; ENST00000494481; ENST00000542214; BC017772; OTTHUMT00000351807; OTTHUMT00000351808; OTTHUMT00000351809; OTTHUMT00000351810; OTTHUMT00000351811; OTTHUMT00000351812; CCDS2896.1; uc003dlf.4; uc003dlg.4; uc010hnq.4; uc062lcv.1; uc062lcw.1; uc062lcx.1; uc062lcy.1; N…	Homo sapiens chromosome 3 open reading frame 14 (C3orf14), transcript variant 2, mRNA.; Homo sapiens chromosome 3 open reading frame 14 (C3orf14), transcript variant 3, mRNA.; Homo sapiens chromosome 3 open reading frame 14 (C3orf14), transcript variant 4, mRNA.; Homo sapiens chromosome 3 open reading frame 14 (C3orf14), transcript variant 1, mRNA.; chromosome 3 open reading frame 14 [gene_biotyp…	coding	UP
502	TC0300007692.hg.1	5.23343	5.94581	-1.6385	0.0404899	NONHSAT090267	Non-coding transcript identified by NONCODE	ncrna	DOWN
503	TC0300008157.hg.1	2.65756	1.90275	1.68741	0.0305653	NONHSAT090882	Non-coding transcript identified by NONCODE; Non-coding transcript identified by NONCODE: Antisense	ncrna	UP
504	TC0300008172.hg.1	5.84802	5.24241	1.52162	0.0205388	T247010	Transcript identified by MiTranscriptome	ncrna	UP
505	TC0300008315.hg.1	4.56221	3.27691	2.43731	0.039698	T247936	Transcript identified by MiTranscriptome	ncrna	UP
506	TC0300008316.hg.1	6.99916	6.07937	1.89184	0.00621875	NM_001243286; NM_001243288; NM_015480; ENST00000319792; ENST00000461477; ENST00000470618; ENST00000478327; ENST00000481766; ENST00000485303; ENST00000485506; ENST00000486596; ENST00000488016; ENST00000491525; ENST00000493615; BC067808; OTTHUMT00000354044; OTTHUMT00000354045; OTTHUMT00000354046; OTTHUMT00000354047; OTTHUMT00000354048; OTTHUMT00000354049; OTTHUMT00000354050; OTTHUMT00000354051; OTT…	Homo sapiens poliovirus receptor-related 3 (PVRL3), transcript variant 2, mRNA.; Homo sapiens poliovirus receptor-related 3 (PVRL3), transcript variant 3, mRNA.; Homo sapiens poliovirus receptor-related 3 (PVRL3), transcript variant 1, mRNA.; poliovirus receptor-related 3 [gene_biotype:protein_coding transcript_biotype:protein_coding]; poliovirus receptor-related 3 [gene_biotype:protein_coding tr…	coding	UP
507	TC0300008319.hg.1	4.04643	2.84988	2.29191	0.0161752	NONHSAT091143	Non-coding transcript identified by NONCODE; Non-coding transcript identified by NONCODE: Linc	ncrna	UP
508	TC0300008352.hg.1	6.39142	7.41078	-2.02702	0.00474677	NM_014170; NM_138485; ENST00000295864; ENST00000383677; ENST00000383678; ENST00000467752; ENST00000473129; ENST00000485330; ENST00000488781; ENST00000618381; ENST00000619116; BC037163; OTTHUMT00000354260; OTTHUMT00000354261; OTTHUMT00000354285; OTTHUMT00000354286; OTTHUMT00000354287; OTTHUMT00000354288; OTTHUMT00000354289; CCDS33820.1; CCDS33821.1; hsa_circ_0066806; uc003dzn.4; uc003dzo.4; uc062m…	Homo sapiens GTP-binding protein 8 (putative) (GTPBP8), transcript variant 1, mRNA.; Homo sapiens GTP-binding protein 8 (putative) (GTPBP8), transcript variant 2, mRNA.; GTP-binding protein 8 (putative) [gene_biotype:protein_coding transcript_biotype:nonsense_mediated_decay]; GTP-binding protein 8 (putative) [gene_biotype:protein_coding transcript_biotype:protein_coding]; Homo sapiens GTP-binding…	coding	DOWN
509	TC0300008369.hg.1	8.54845	9.16598	-1.53424	0.0120065	NM_001690; ENST00000273398; ENST00000461496; ENST00000462855; ENST00000470455; ENST00000475322; ENST00000496747; BC013138; OTTHUMT00000354457; OTTHUMT00000354458; OTTHUMT00000354460; OTTHUMT00000354461; OTTHUMT00000354462; OTTHUMT00000354463; ATP6V1A.bAug10; CCDS2976.1; hsa_circ_0002640; hsa_circ_0006876; hsa_circ_0066824; hsa_circ_0066825; hsa_circ_0066826; hsa_circ_0066827; hsa_circ_0066828; hs…	Homo sapiens ATPase, H+ transporting, lysosomal 70kDa, V1 subunit A (ATP6V1A), mRNA.; ATPase, H+ transporting, lysosomal 70kDa, V1 subunit A [gene_biotype:protein_coding transcript_biotype:protein_coding]; ATPase, H+ transporting, lysosomal 70kDa, V1 subunit A [gene_biotype:protein_coding transcript_biotype:processed_transcript]; ATPase, H+ transporting, lysosomal 70kDa, V1 subunit A [gene_biotyp…	coding	DOWN
510	TC0300008459.hg.1	3.83453	4.57794	-1.67412	0.00718852	T248831; T248832	Transcript identified by MiTranscriptome	ncrna	DOWN
511	TC0300008499.hg.1	2.9679	3.75591	-1.72669	0.0401131	T248963	Transcript identified by MiTranscriptome	ncrna	DOWN
512	TC0300008519.hg.1	2.46428	3.05054	-1.50135	0.0423037	NONHSAT091460	Non-coding transcript identified by NONCODE	ncrna	DOWN
513	TC0300008558.hg.1	6.85903	7.4467	-1.50281	0.00195842	NM_138287; ENST00000296161; ENST00000383661; BC042191; BC060509; OTTHUMT00000355966; OTTHUMT00000355967; CCDS3015.1; DTX3L.aAug10; DTX3L.cAug10; hsa_circ_0066997; hsa_circ_0066998; uc003efk.4; uc010hrj.4	Homo sapiens deltex 3 like, E3 ubiquitin ligase (DTX3L), mRNA.; deltex 3 like, E3 ubiquitin ligase [gene_biotype:protein_coding transcript_biotype:protein_coding]; Homo sapiens deltex 3-like (Drosophila), mRNA (cDNA clone MGC:47846 IMAGE:4339554), complete cds.; Homo sapiens deltex 3-like (Drosophila), mRNA (cDNA clone MGC:62133 IMAGE:6457163), complete cds.; deltex 3-like (Drosophila)[gene_bioty…	coding	DOWN
514	TC0300008646.hg.1	4.95154	5.56008	-1.52472	0.0266644	zerbeybu.aAug10-unspliced	Transcript Identified by AceView	ncrna	DOWN
515	TC0300008670.hg.1	4.89159	4.28463	1.52304	0.00553557	T249720; T249721	Transcript identified by MiTranscriptome: lncrna	ncrna	UP
516	TC0300008740.hg.1	4.8557	5.49418	-1.55668	0.00554056	zerborbu.aAug10-unspliced	Transcript Identified by AceView	ncrna	DOWN
517	TC0300008800.hg.1	6.11633	6.86275	-1.67763	0.028758	NR_037893; ENST00000603884; ENST00000604747; ENST00000605698; ENST00000605830; ENST00000603884.1; ENST00000604747.1; ENST00000605698.1; ENST00000605830.1; nikume.cAug10; OTTHUMT00000469707; OTTHUMT00000469708; OTTHUMT00000469709; OTTHUMT00000469710; uc003enb.3; uc062ntj.1; uc062ntk.1; uc062ntl.1; HG496049.1:1..556:ncRNA; HG496050.1:1..3496:ncRNA; HG496051.1:1..1041:ncRNA; HG496052.1:1..413:ncRNA;…	Homo sapiens TMCC1 antisense RNA 1 (head to head) (TMCC1-AS1), long non-coding RNA.; TMCC1 antisense RNA 1 (head to head) [gene_biotype:antisense transcript_biotype:antisense]; TMCC1 antisense RNA 1 (head to head) [Source:HGNC Symbol;Acc:HGNC:49060]; Transcript Identified by AceView; novel transcript, antisense to TMCC1; long non-coding RNA OTTHUMT00000469707.1 (AL449209.1 gene; long non-coding R…	ncrna	DOWN
518	TC0300008906.hg.1	2.56318	1.91726	1.56474	0.0386572	dordybu.aAug10-unspliced	Transcript Identified by AceView	ncrna	UP
519	TC0300008946.hg.1	2.93442	3.91018	-1.96667	0.0065734	bawdubu.aAug10-unspliced	Transcript Identified by AceView	ncrna	DOWN
520	TC0300008999.hg.1	8.90277	9.84709	-1.92428	0.00219356	NM_001080412; ENST00000321464; ENST00000441582; ENST00000503809; ENST00000504673; ENST00000506623; ENST00000507657; ENST00000507722; ENST00000509813; ENST00000509842; ENST00000509883; ENST00000510338; ENST00000510726; ENST00000512276; ENST00000512327; ENST00000512769; ENST00000513249; ENST00000513258; ENST00000513570; ENST00000513619; ENST00000514251; OTTHUMT00000359329; OTTHUMT00000359330; OTTHU…	Homo sapiens zinc finger and BTB domain containing 38 (ZBTB38), mRNA.; zinc finger and BTB domain containing 38 [gene_biotype:protein_coding transcript_biotype:protein_coding]; zinc finger and BTB domain containing 38 [gene_biotype:protein_coding transcript_biotype:processed_transcript]; zinc finger and BTB domain containing 38 [gene_biotype:protein_coding transcript_biotype:retained_intron]; zin…	coding	DOWN
521	TC0300009003.hg.1	2.85081	4.23491	-2.61008	0.032193	kordobu.aAug10-unspliced	Transcript Identified by AceView	ncrna	DOWN
522	TC0300009012.hg.1	3.30412	3.99157	-1.61044	0.0428835	NM_139209; ENST00000264952; OTTHUMT00000353168; BC152977; CCDS3120.1; uc011bnd.3; NONHSAT092442	Homo sapiens G protein-coupled receptor kinase 7 (GRK7), mRNA.; G protein-coupled receptor kinase 7 [gene_biotype:protein_coding transcript_biotype:protein_coding]; G protein-coupled receptor kinase 7[gene_biotype:protein_coding transcript_biotype:protein_coding]; Synthetic construct Homo sapiens clone IMAGE:100016272, MGC:184230 G protein-coupled receptor kinase 7 (GRK7) mRNA, encodes complete p…	coding	DOWN
523	TC0300009135.hg.1	3.91523	5.62046	-3.2608	0.0338676	T252221	Transcript identified by MiTranscriptome	ncrna	DOWN
524	TC0300009208.hg.1	2.49415	3.1975	-1.62829	0.0416933	tawfarbu.aAug10-unspliced	Transcript Identified by AceView	ncrna	DOWN
525	TC0300009212.hg.1	4.17485	4.79443	-1.53643	0.0339357	gofawbu.aAug10-unspliced	Transcript Identified by AceView	ncrna	DOWN
526	TC0300009318.hg.1	3.78742	4.52774	-1.67055	0.0120028	T253346	Transcript identified by MiTranscriptome	ncrna	DOWN
527	TC0300009324.hg.1	6.53237	5.84438	1.61104	0.00370453	NM_001042705; NM_001042706; NM_001197100; NM_001197107; NM_001197108; NM_001197109; NM_001197113; NM_001197114; NM_014575; ENST00000397832; ENST00000445224; ENST00000451172; ENST00000461058; ENST00000472483; ENST00000475932; ENST00000481796; ENST00000482126; ENST00000482804; ENST00000482885; ENST00000483730; ENST00000495954; BC005947; BC036535; BC137464; BC137469; BC144658; OTTHUMT00000352395; OT…	Homo sapiens IQ motif containing J (IQCJ), transcript variant 1, mRNA.; Homo sapiens IQ motif containing J (IQCJ), transcript variant 2, mRNA.; Homo sapiens IQ motif containing J (IQCJ), transcript variant 3, mRNA.; Homo sapiens schwannomin interacting protein 1 (SCHIP1), transcript variant 2, mRNA.; Homo sapiens schwannomin interacting protein 1 (SCHIP1), transcript variant 3, mRNA.; Homo sapien…	coding	UP
528	TC0300009337.hg.1	8.82462	9.51793	-1.61699	0.00705217	NM_001002800; NM_001288753; NM_005496; ENST00000344722; ENST00000357388; ENST00000462668; ENST00000462787; ENST00000465563; ENST00000465903; ENST00000467263; ENST00000467468; ENST00000468653; ENST00000469762; ENST00000469858; ENST00000470240; ENST00000472282; ENST00000472991; ENST00000484799; ENST00000485645; ENST00000485867; ENST00000486711; ENST00000487747; ENST00000488017; ENST00000489573; ENS…	Homo sapiens structural maintenance of chromosomes 4 (SMC4), transcript variant 2, mRNA.; Homo sapiens structural maintenance of chromosomes 4 (SMC4), transcript variant 3, mRNA.; Homo sapiens structural maintenance of chromosomes 4 (SMC4), transcript variant 1, mRNA.; structural maintenance of chromosomes 4 [gene_biotype:protein_coding transcript_biotype:protein_coding]; structural maintenance o…	coding	DOWN
529	TC0300009353.hg.1	4.42443	2.7518	3.18795	0.00255102	NM_139245; ENST00000295839; ENST00000464260; ENST00000480117; ENST00000497343; ENST00000498165; BC104885; BC104887; OTTHUMT00000353019; OTTHUMT00000353020; OTTHUMT00000353021; OTTHUMT00000353022; OTTHUMT00000353023; CCDS33886.1; PPM1L.aAug10; uc003fds.4; uc003fdt.4; uc003fdu.4; uc010hwf.4; uc062ppi.1; NONHSAT093004	Homo sapiens protein phosphatase, Mg2+/Mn2+ dependent, 1L (PPM1L), mRNA.; protein phosphatase, Mg2+/Mn2+ dependent, 1L [gene_biotype:protein_coding transcript_biotype:protein_coding]; protein phosphatase, Mg2+/Mn2+ dependent, 1L [gene_biotype:protein_coding transcript_biotype:processed_transcript]; Homo sapiens protein phosphatase 1 (formerly 2C)-like, mRNA (cDNA clone MGC:132545 IMAGE:8143888), …	coding	UP
530	TC0300009357.hg.1	6.99544	7.69009	-1.61849	0.0241496	NM_015938; ENST00000351193; ENST00000460469; ENST00000460503; ENST00000463518; ENST00000468606; ENST00000472947; ENST00000473909; ENST00000476237; ENST00000478160; ENST00000493066; BC013317; OTTHUMT00000353110; OTTHUMT00000353111; OTTHUMT00000353114; OTTHUMT00000353116; OTTHUMT00000353117; OTTHUMT00000353118; OTTHUMT00000353119; OTTHUMT00000353120; OTTHUMT00000353121; OTTHUMT00000353122; CCDS3194…	Homo sapiens NMD3 ribosome export adaptor (NMD3), mRNA.; NMD3 ribosome export adaptor [gene_biotype:protein_coding transcript_biotype:protein_coding]; NMD3 ribosome export adaptor [gene_biotype:protein_coding transcript_biotype:retained_intron]; NMD3 ribosome export adaptor [gene_biotype:protein_coding transcript_biotype:processed_transcript]; Homo sapiens NMD3 homolog (S. cerevisiae), mRNA (cDNA…	coding	DOWN
531	TC0300009380.hg.1	4.16719	3.5547	1.52889	0.000852241	noygoybu.aAug10-unspliced	Transcript Identified by AceView	ncrna	UP
532	TC0300009453.hg.1	1.55074	2.22511	-1.5959	0.00692612	ENST00000602835.1; OTTHUMT00000467808; uc062pva.1; ENST00000602835; HG496301.1:1..1252:ncRNA; NONHSAT093159	N/A; novel transcript, antisense to LRRC34; havana:known chromosome:GRCh38:3:169794962:169796213:1 gene:ENSG00000270096 gene_biotype:antisense transcript_biotype:antisense; long non-coding RNA OTTHUMT00000467808.1 (RP11-362K14.6 gene; Non-coding transcript identified by NONCODE; Non-coding transcript identified by NONCODE: Antisense	ncrna	DOWN
533	TC0300009456.hg.1	3.06713	3.68819	-1.53801	0.0241222	ENST00000493762; OTTHUMT00000351963	havana:known chromosome:GRCh38:3:169931998:169933229:1 gene:ENSG00000244039 gene_biotype:processed_pseudogene transcript_biotype:processed_pseudogene; family with sequence similarity 20, member B (FAM20B) pseudogene[gene_biotype:processed_pseudogene transcript_biotype:processed_pseudogene]	ncrna	DOWN
534	TC0300009551.hg.1	2.19939	1.56934	1.54762	0.0200088	deylabu.aAug10-unspliced	Transcript Identified by AceView	ncrna	UP
535	TC0300009597.hg.1	6.91562	7.59533	-1.60183	0.024622	NM_006218; ENST00000263967; ENST00000462255; ENST00000468036; ENST00000477735; BC113601; BC113603; OTTHUMT00000348409; OTTHUMT00000348478; OTTHUMT00000348479; OTTHUMT00000348480; CCDS43171.1; hsa_circ_0068074; uc003fjk.4; uc062qdx.1; uc062qdy.1; uc062qea.1; chr3_178921331_178922376; NONHSAT093388	Homo sapiens phosphatidylinositol-4,5-bisphosphate 3-kinase, catalytic subunit alpha (PIK3CA), mRNA.; phosphatidylinositol-4,5-bisphosphate 3-kinase, catalytic subunit alpha [gene_biotype:protein_coding transcript_biotype:protein_coding]; phosphatidylinositol-4,5-bisphosphate 3-kinase, catalytic subunit alpha [gene_biotype:protein_coding transcript_biotype:retained_intron]; Homo sapiens phosphoin…	coding	DOWN
536	TC0300009598.hg.1	4.42282	5.16518	-1.67291	0.000817294	komura.aAug10-unspliced	Transcript Identified by AceView	ncrna	DOWN
537	TC0300009609.hg.1	7.23099	7.82283	-1.50716	0.00499305	NM_004301; NM_177989; NM_178042; ENST00000392662; ENST00000429709; ENST00000450518; ENST00000461125; ENST00000467383; ENST00000467615; ENST00000468767; ENST00000479056; ENST00000484312; ENST00000486471; ENST00000487978; ENST00000490364; ENST00000491202; ENST00000494843; BC000949; BC001391; BC036371; OTTHUMT00000349599; OTTHUMT00000349600; OTTHUMT00000349604; OTTHUMT00000349605; OTTHUMT00000349606…	Homo sapiens actin-like 6A (ACTL6A), transcript variant 1, mRNA.; Homo sapiens actin-like 6A (ACTL6A), transcript variant 2, mRNA.; Homo sapiens actin-like 6A (ACTL6A), transcript variant 3, mRNA.; actin-like 6A [gene_biotype:protein_coding transcript_biotype:protein_coding]; actin-like 6A [gene_biotype:protein_coding transcript_biotype:retained_intron]; actin-like 6A [gene_biotype:protein_coding…	coding	DOWN
538	TC0300009613.hg.1	5.9911	6.653	-1.58216	0.0290395	NM_003940; ENST00000263966; ENST00000482333; ENST00000496897; ENST00000497155; ENST00000497380; BC016146; OTTHUMT00000349617; OTTHUMT00000349618; OTTHUMT00000349619; OTTHUMT00000349621; OTTHUMT00000349622; CCDS3235.1; hsa_circ_0004838; hsa_circ_0005859; hsa_circ_0006513; hsa_circ_0007541; hsa_circ_0007620; hsa_circ_0068102; hsa_circ_0068103; hsa_circ_0068104; hsa_circ_0068105; hsa_circ_0068106; h…	Homo sapiens ubiquitin specific peptidase 13 (isopeptidase T-3) (USP13), mRNA.; ubiquitin specific peptidase 13 (isopeptidase T-3) [gene_biotype:protein_coding transcript_biotype:protein_coding]; ubiquitin specific peptidase 13 (isopeptidase T-3) [gene_biotype:protein_coding transcript_biotype:processed_transcript]; ubiquitin specific peptidase 13 (isopeptidase T-3) [gene_biotype:protein_coding t…	coding	DOWN
539	TC0300009702.hg.1	9.39709	10.0391	-1.56046	0.00892167	NM_001194946; NM_001194947; NM_001291157; NM_004953; NM_182917; NM_198241; NM_198242; NM_198244; ENST00000319274; ENST00000342981; ENST00000346169; ENST00000350481; ENST00000352767; ENST00000382330; ENST00000392537; ENST00000411531; ENST00000413967; ENST00000414031; ENST00000421110; ENST00000422614; ENST00000424196; ENST00000426123; ENST00000427141; ENST00000427607; ENST00000427845; ENST000004283…	Homo sapiens eukaryotic translation initiation factor 4 gamma, 1 (EIF4G1), transcript variant 6, mRNA.; Homo sapiens eukaryotic translation initiation factor 4 gamma, 1 (EIF4G1), transcript variant 7, mRNA.; Homo sapiens eukaryotic translation initiation factor 4 gamma, 1 (EIF4G1), transcript variant 8, mRNA.; Homo sapiens eukaryotic translation initiation factor 4 gamma, 1 (EIF4G1), transcript v…	coding	DOWN
540	TC0300009734.hg.1	4.69492	3.88187	1.75692	0.0299787	NONHSAT093765	Non-coding transcript identified by NONCODE	ncrna	UP
541	TC0300009738.hg.1	6.82328	7.47358	-1.56949	0.00326929	NM_021627; ENST00000296257; ENST00000413407; ENST00000430355; ENST00000439684; ENST00000444509; ENST00000453532; ENST00000458551; ENST00000459883; ENST00000465201; ENST00000473760; ENST00000476011; ENST00000478001; ENST00000483005; BC040609; OTTHUMT00000345159; OTTHUMT00000345160; OTTHUMT00000345162; OTTHUMT00000345163; OTTHUMT00000345164; OTTHUMT00000345165; OTTHUMT00000345166; OTTHUMT0000034516…	Homo sapiens SUMO1/sentrin/SMT3 specific peptidase 2 (SENP2), mRNA.; SUMO1/sentrin/SMT3 specific peptidase 2 [gene_biotype:protein_coding transcript_biotype:protein_coding]; SUMO1/sentrin/SMT3 specific peptidase 2 [gene_biotype:protein_coding transcript_biotype:nonsense_mediated_decay]; SUMO1/sentrin/SMT3 specific peptidase 2 [gene_biotype:protein_coding transcript_biotype:retained_intron]; SUMO1…	coding	DOWN
542	TC0300009744.hg.1	2.81705	3.42264	-1.5216	0.00856899	lnc-C3orf65-2:1; NONHSAT093787; TCONS_00006340	Transcript Originally Identified by LNCipedia, alternate transcript name: NONHSAT093787; Non-coding transcript identified by NONCODE: Linc; gene_id XLOC_002956; transcript_id TCONS_00006340; oId TCONS_00009558; linc_name linc-DNAJB11-5; tss_id TSS4711; class_code u; gene_name linc-DNAJB11-5;	ncrna	DOWN
543	TC0300009765.hg.1	3.96432	3.30065	1.58411	0.0167521	T256424	Transcript identified by MiTranscriptome	ncrna	UP
544	TC0300009902.hg.1	2.36108	3.14638	-1.72344	0.00854007	T257275	Transcript identified by MiTranscriptome	ncrna	DOWN
545	TC0300010056.hg.1	4.84673	3.8205	2.03669	0.0180174	NONHSAT094405	Non-coding transcript identified by NONCODE; Non-coding transcript identified by NONCODE: Linc	ncrna	UP
546	TC0300010142.hg.1	4.40783	3.73514	1.59404	0.00673895	NONHSAT087649	Non-coding transcript identified by NONCODE; Non-coding transcript identified by NONCODE: Linc	ncrna	UP
547	TC0300010271.hg.1	2.98964	3.85717	-1.82454	0.0225215	sodeebo.aAug10-unspliced	Transcript Identified by AceView	ncrna	DOWN
548	TC0300010306.hg.1	7.14729	7.83008	-1.60524	0.00585019	ENST00000396959; OTTHUMT00000339853	keratin 18 pseudogene 17 [gene_biotype:processed_pseudogene transcript_biotype:processed_pseudogene]; keratin 18 (KRT18) pseudogene[gene_biotype:processed_pseudogene transcript_biotype:processed_pseudogene]	ncrna	DOWN
549	TC0300010328.hg.1	4.18365	4.993	-1.75241	0.0130308	T238254	Transcript identified by MiTranscriptome	ncrna	DOWN
550	TC0300010333.hg.1	3.6969	4.35409	-1.57701	0.0472074	syderbo.aAug10-unspliced	Transcript Identified by AceView	ncrna	DOWN
551	TC0300010394.hg.1	3.23815	2.42825	1.75309	0.00897702	uc062hbl.1; ENST00000408497; NONHSAT088446	N/A; ncrna:novel chromosome:GRCh38:3:15134383:15134530:-1 gene:ENSG00000221424 gene_biotype:miRNA transcript_biotype:miRNA; Non-coding transcript identified by NONCODE	ncrna	UP
552	TC0300010398.hg.1	3.37799	4.36416	-1.98092	0.00364541	T238617	Transcript identified by MiTranscriptome	ncrna	DOWN
553	TC0300010427.hg.1	6.34671	5.53185	1.75912	0.00220151	NM_015150; ENST00000334133; ENST00000431547; ENST00000432519; ENST00000441460; ENST00000449415; ENST00000451036; ENST00000453536; ENST00000470458; ENST00000483671; ENST00000484752; ENST00000495666; ENST00000607320; BC098270; BC100667; BC100669; BC121795; OTTHUMT00000346908; OTTHUMT00000346909; OTTHUMT00000346910; OTTHUMT00000346911; OTTHUMT00000346912; OTTHUMT00000346913; OTTHUMT00000347263; OTTH…	Homo sapiens raftlin, lipid raft linker 1 (RFTN1), mRNA.; raftlin, lipid raft linker 1 [gene_biotype:protein_coding transcript_biotype:protein_coding]; raftlin, lipid raft linker 1 [gene_biotype:protein_coding transcript_biotype:nonsense_mediated_decay]; raftlin, lipid raft linker 1 [gene_biotype:protein_coding transcript_biotype:processed_transcript]; Homo sapiens raftlin, lipid raft linker 1, m…	coding	UP
554	TC0300010540.hg.1	6.27722	6.96639	-1.61236	0.040719	NM_001068; NR_039644; ENST00000264331; ENST00000413971; ENST00000424225; ENST00000435706; ENST00000470132; ENST00000475717; ENST00000491510; ENST00000583412; OTTHUMT00000340821; OTTHUMT00000340822; OTTHUMT00000340825; OTTHUMT00000340826; OTTHUMT00000340827; OTTHUMT00000340828; BC157118; CCDS46776.1; hsa_circ_0064585; hsa_circ_0064586; hsa_circ_0064587; hsa_circ_0064588; hsa_circ_0064589; hsa_circ…	Homo sapiens topoisomerase (DNA) II beta (TOP2B), mRNA.; Homo sapiens microRNA 4442 (MIR4442), microRNA.; topoisomerase (DNA) II beta 180kDa [gene_biotype:protein_coding transcript_biotype:protein_coding]; topoisomerase (DNA) II beta 180kDa [gene_biotype:protein_coding transcript_biotype:nonsense_mediated_decay]; topoisomerase (DNA) II beta 180kDa [gene_biotype:protein_coding transcript_biotype:r…	coding	DOWN
555	TC0300010581.hg.1	5.25949	6.15301	-1.85771	0.0328351	NM_001134432; NM_001134433; NM_001271650; NM_022461; ENST00000295748; ENST00000334100; ENST00000414162; ENST00000415852; ENST00000420543; ENST00000429369; ENST00000457172; ENST00000462936; ENST00000463512; ENST00000470234; ENST00000476174; ENST00000479665; ENST00000488978; ENST00000492044; OTTHUMT00000252998; OTTHUMT00000341096; OTTHUMT00000341097; OTTHUMT00000341098; OTTHUMT00000341099; OTTHUMT0…	Homo sapiens 5-azacytidine induced 2 (AZI2), transcript variant 2, mRNA.; Homo sapiens 5-azacytidine induced 2 (AZI2), transcript variant 3, mRNA.; Homo sapiens 5-azacytidine induced 2 (AZI2), transcript variant 4, mRNA.; Homo sapiens 5-azacytidine induced 2 (AZI2), transcript variant 1, mRNA.; 5-azacytidine induced 2 [gene_biotype:protein_coding transcript_biotype:processed_transcript]; 5-azacyt…	coding	DOWN
556	TC0300010586.hg.1	3.47763	2.68782	1.72885	0.026507	T239557	Transcript identified by MiTranscriptome	ncrna	UP
557	TC0300010604.hg.1	2.14541	1.4739	1.59273	0.0404363	T239612	Transcript identified by MiTranscriptome	ncrna	UP
558	TC0300010676.hg.1	5.84487	6.71271	-1.82493	0.0177362	NM_001207044; NM_015097; ENST00000313350; ENST00000333778; ENST00000359576; ENST00000399362; ENST00000461133; ENST00000462878; ENST00000464961; ENST00000467956; ENST00000468888; ENST00000475576; ENST00000476251; ENST00000476433; ENST00000480013; ENST00000480385; ENST00000482896; ENST00000485378; ENST00000486796; ENST00000487200; ENST00000487553; ENST00000491045; ENST00000493577; ENST00000494261; …	Homo sapiens cytoplasmic linker associated protein 2 (CLASP2), transcript variant 2, mRNA.; Homo sapiens cytoplasmic linker associated protein 2 (CLASP2), transcript variant 1, mRNA.; cytoplasmic linker associated protein 2 [gene_biotype:protein_coding transcript_biotype:protein_coding]; cytoplasmic linker associated protein 2 [gene_biotype:protein_coding transcript_biotype:retained_intron]; cyto…	coding	DOWN
559	TC0300010683.hg.1	5.09698	5.81964	-1.65022	0.0484913	pysporby.aAug10-unspliced	Transcript Identified by AceView	ncrna	DOWN
560	TC0300010726.hg.1	2.28075	3.96271	-3.20864	0.0203155	florfobo.aAug10-unspliced	Transcript Identified by AceView	ncrna	DOWN
561	TC0300010748.hg.1	2.96844	3.8156	-1.79895	0.0369231	safarbo.aAug10	Transcript Identified by AceView	ncrna	DOWN
562	TC0300010786.hg.1	4.4713	3.87739	1.50932	0.0258056	sleyfarbo.aAug10; T240597; T240598; T240599; T240600	Transcript Identified by AceView; Transcript identified by MiTranscriptome	ncrna	UP
563	TC0300010913.hg.1	8.81492	7.46483	2.54928	1.46e-05	NM_022842; NM_178181; ENST00000296129; ENST00000425231; ENST00000490471; OTTHUMT00000256748; OTTHUMT00000343581; OTTHUMT00000343582; BC153169; CCDS2727.1; CCDS46812.1; CDCP1.bAug10; hsa_circ_0065063; hsa_circ_0065064; hsa_circ_0065065; uc003com.5; uc003con.4; uc062ixf.1; NONHSAT089387	Homo sapiens CUB domain containing protein 1 (CDCP1), transcript variant 1, mRNA.; Homo sapiens CUB domain containing protein 1 (CDCP1), transcript variant 2, mRNA.; CUB domain containing protein 1 [gene_biotype:protein_coding transcript_biotype:protein_coding]; CUB domain containing protein 1 [gene_biotype:protein_coding transcript_biotype:processed_transcript]; CUB domain containing protein 1[g…	coding	UP
564	TC0300010943.hg.1	4.79342	4.20662	1.50191	0.0222777	NM_001295; ENST00000296140; BC051306; BC064991; OTTHUMT00000257325; CCDS2737.1; uc003cph.2	Homo sapiens chemokine (C-C motif) receptor 1 (CCR1), mRNA.; chemokine (C-C motif) receptor 1 [gene_biotype:protein_coding transcript_biotype:protein_coding]; Homo sapiens chemokine (C-C motif) receptor 1, mRNA (cDNA clone MGC:59862 IMAGE:5485097), complete cds.; Homo sapiens chemokine (C-C motif) receptor 1, mRNA (cDNA clone MGC:71247 IMAGE:5483554), complete cds.; chemokine (C-C motif) receptor…	coding	UP
565	TC0300011010.hg.1	3.96956	3.35536	1.5307	0.00113461	lnc-CDC25A-1:1; NONHSAT089545; TCONS_00006506	Transcript Originally Identified by LNCipedia, alternate transcript name: NONHSAT089545; Non-coding transcript identified by NONCODE: Linc; gene_id XLOC_003114; transcript_id TCONS_00006506; oId TCONS_00009745; linc_name linc-CDC25A-1; tss_id TSS4980; class_code u; gene_name linc-CDC25A;	ncrna	UP
566	TC0300011036.hg.1	7.12229	6.33224	1.72913	0.00235859	NM_004157; ENST00000265563; ENST00000296446; ENST00000419216; ENST00000437821; ENST00000438535; ENST00000454963; ENST00000457914; BC002763; OTTHUMT00000257518; OTTHUMT00000344961; OTTHUMT00000344962; OTTHUMT00000344963; OTTHUMT00000344964; OTTHUMT00000344965; OTTHUMT00000344966; CCDS2778.1; hsa_circ_0065501; hsa_circ_0065502; hsa_circ_0065503; hsa_circ_0065504; hsa_circ_0065505; hsa_circ_0065506;…	Homo sapiens protein kinase, cAMP-dependent, regulatory, type II, alpha (PRKAR2A), mRNA.; protein kinase, cAMP-dependent, regulatory, type II, alpha [gene_biotype:protein_coding transcript_biotype:protein_coding]; Homo sapiens protein kinase, cAMP-dependent, regulatory, type II, alpha, mRNA (cDNA clone MGC:3606 IMAGE:3629579), complete cds.; protein kinase, cAMP-dependent, regulatory, type II, al…	coding	UP
567	TC0300011068.hg.1	3.48927	2.89621	1.50844	0.0152943	NR_038866; ENST00000421598; ENST00000433882; uc003cxd.1; ENST00000421598.1; ENST00000433882.1; OTTHUMT00000346412; OTTHUMT00000346414; uc062jva.1; HG495662.1:1..2603:ncRNA; HG495663.1:1..566:ncRNA; lnc-NICN1-1:3; NONHSAT089705; NONHSAT089706; NONHSAT089707; NONHSAT089708; NONHSAT089709; TCONS_00005458; TCONS_00005459; TCONS_00005773	Homo sapiens BSN antisense RNA 2 (head to head) (BSN-AS2), long non-coding RNA.; BSN antisense RNA 2 (head to head) [gene_biotype:lincRNA transcript_biotype:lincRNA]; Homo sapiens BSN antisense RNA 2 (head to head) (BSN-AS2), non-coding RNA.; BSN antisense RNA 2 (head to head) [Source:HGNC Symbol;Acc:HGNC:42445]; novel transcript; long non-coding RNA OTTHUMT00000346412.1 (RP11-949J7.7 gene); long…	ncrna	UP
568	TC0300011103.hg.1	10.4632	9.65691	1.74872	0.000178264	NM_033159; NM_153281; NM_153282; NM_153283; NM_153285; NR_047690; ENST00000266031; ENST00000320295; ENST00000395143; ENST00000395144; ENST00000418723; ENST00000447605; ENST00000452672; ENST00000457214; ENST00000618175; BC035695; OTTHUMT00000346699; OTTHUMT00000346700; OTTHUMT00000346701; OTTHUMT00000346702; OTTHUMT00000346703; OTTHUMT00000346704; OTTHUMT00000346705; OTTHUMT00000346706; CCDS2816.1…	Homo sapiens hyaluronoglucosaminidase 1 (HYAL1), transcript variant 7, mRNA.; Homo sapiens hyaluronoglucosaminidase 1 (HYAL1), transcript variant 8, mRNA.; Homo sapiens hyaluronoglucosaminidase 1 (HYAL1), transcript variant 2, mRNA.; Homo sapiens hyaluronoglucosaminidase 1 (HYAL1), transcript variant 3, mRNA.; Homo sapiens hyaluronoglucosaminidase 1 (HYAL1), transcript variant 5, mRNA.; Homo sapi…	coding	UP
569	TC0300011105.hg.1	6.96146	6.16867	1.73242	0.0132318	NM_001206957; NM_007182; NM_170712; NM_170713; NM_170714; ENST00000327761; ENST00000357043; ENST00000359365; ENST00000395117; ENST00000395126; ENST00000478619; ENST00000482447; ENST00000488024; ENST00000494145; ENST00000616212; BC110412; BC117153; BC143879; OTTHUMT00000314303; OTTHUMT00000314304; OTTHUMT00000314305; OTTHUMT00000314306; OTTHUMT00000314307; OTTHUMT00000314309; OTTHUMT00000314311; O…	Homo sapiens Ras association (RalGDS/AF-6) domain family member 1 (RASSF1), transcript variant H, mRNA.; Homo sapiens Ras association (RalGDS/AF-6) domain family member 1 (RASSF1), transcript variant A, mRNA.; Homo sapiens Ras association (RalGDS/AF-6) domain family member 1 (RASSF1), transcript variant B, mRNA.; Homo sapiens Ras association (RalGDS/AF-6) domain family member 1 (RASSF1), transcri…	coding	UP
570	TC0300011127.hg.1	2.95409	3.63052	-1.59817	0.0214048	ENST00000423991; NONHSAT089855; OTTHUMT00000346261	havana:known chromosome:GRCh38:3:50685551:50685791:-1 gene:ENSG00000228337 gene_biotype:processed_pseudogene transcript_biotype:processed_pseudogene; Non-coding transcript identified by NONCODE; Non-coding transcript identified by NONCODE: Antisense; pseudogene similar to part of peptidylprolyl isomerase A (cyclophilin A) (PPIA)[gene_biotype:processed_pseudogene transcript_biotype:processed_pseud…	ncrna	DOWN
571	TC0300011206.hg.1	3.58545	2.1734	2.66115	0.0283765	deemoybo.aAug10-unspliced	Transcript Identified by AceView	ncrna	UP
572	TC0300011283.hg.1	3.51855	2.82583	1.61633	0.0414908	snasweybu.aAug10-unspliced	Transcript Identified by AceView	ncrna	UP
573	TC0300011360.hg.1	5.63673	4.63862	1.99739	0.0380514	NR_038281; NR_038282; NR_038283; ENST00000462497; ENST00000466893; ENST00000469148; ENST00000474795; ENST00000475371; ENST00000479018; ENST00000479588; ENST00000490916; ENST00000495542; ENST00000498655; ENST00000462497.1; ENST00000466893.1; ENST00000469148.1; ENST00000474795.1; ENST00000475371.1; ENST00000479018.1; ENST00000479588.1; ENST00000490916.1; ENST00000495542.1; ENST00000498655.1; OTTHUM…	Homo sapiens PTPRG antisense RNA 1 (PTPRG-AS1), transcript variant 1, long non-coding RNA.; Homo sapiens PTPRG antisense RNA 1 (PTPRG-AS1), transcript variant 2, long non-coding RNA.; Homo sapiens PTPRG antisense RNA 1 (PTPRG-AS1), transcript variant 3, long non-coding RNA.; PTPRG antisense RNA 1 [gene_biotype:processed_transcript transcript_biotype:antisense]; PTPRG antisense RNA 1 [gene_biotype…	ncrna	UP
574	TC0300011371.hg.1	6.78308	7.42709	-1.56267	0.0305475	ENST00000483942; OTTHUMT00000351805	keratin 8 pseudogene 35 [gene_biotype:processed_pseudogene transcript_biotype:processed_pseudogene]; keratin 8 (KRT8) pseudogene[gene_biotype:processed_pseudogene transcript_biotype:processed_pseudogene]	ncrna	DOWN
575	TC0300011394.hg.1	3.50467	2.82471	1.6021	0.0083429	T244677	Transcript identified by MiTranscriptome	ncrna	UP
576	TC0300011464.hg.1	3.20087	2.49056	1.63616	0.033898	glarpoybu.aAug10-unspliced	Transcript Identified by AceView	ncrna	UP
577	TC0300011485.hg.1	7.80764	7.18078	1.5442	0.00647082	NM_001012505; NM_001244808; NM_001244810; NM_001244812; NM_001244813; NM_001244814; NM_001244815; NM_001244816; NM_032682; ENST00000318779; ENST00000318789; ENST00000327590; ENST00000460805; ENST00000468577; ENST00000470112; ENST00000471386; ENST00000472382; ENST00000475937; ENST00000484350; ENST00000485326; ENST00000491238; ENST00000493010; ENST00000493089; ENST00000497355; ENST00000497553; ENST…	Homo sapiens forkhead box P1 (FOXP1), transcript variant 2, mRNA.; Homo sapiens forkhead box P1 (FOXP1), transcript variant 3, mRNA.; Homo sapiens forkhead box P1 (FOXP1), transcript variant 4, mRNA.; Homo sapiens forkhead box P1 (FOXP1), transcript variant 5, mRNA.; Homo sapiens forkhead box P1 (FOXP1), transcript variant 6, mRNA.; Homo sapiens forkhead box P1 (FOXP1), transcript variant 7, mRNA…	coding	UP
578	TC0300011577.hg.1	4.13952	4.8381	-1.6229	0.017794	ENST00000509077; OTTHUMT00000352334; TCONS_l2_00019357	myosin light chain kinase pseudogene 1 (functional) [gene_biotype:unprocessed_pseudogene transcript_biotype:unprocessed_pseudogene]; myosin light chain kinase (MYLK) pseudogene[gene_biotype:unprocessed_pseudogene transcript_biotype:unprocessed_pseudogene]; Hg19:chr3:-:75379074-75388094	ncrna	DOWN
579	TC0300011706.hg.1	8.5786	9.63973	-2.08657	0.00051319	NM_016206; ENST00000383698; ENST00000398399; ENST00000494229; BC094780; OTTHUMT00000352805; OTTHUMT00000352806; OTTHUMT00000352807; CCDS43110.1; hsa_circ_0003210; hsa_circ_0003806; hsa_circ_0005452; hsa_circ_0066593; uc003dqn.4; uc062lrw.1; uc062lrx.1; VGLL3.cAug10	Homo sapiens vestigial-like family member 3 (VGLL3), mRNA.; vestigial-like family member 3 [gene_biotype:protein_coding transcript_biotype:protein_coding]; Homo sapiens vestigial like 3 (Drosophila), mRNA (cDNA clone MGC:104691 IMAGE:30528902), complete cds.; vestigial like 3 (Drosophila)[gene_biotype:protein_coding transcript_biotype:protein_coding]; vestigial-like family member 3 [Source:HGNC S…	coding	DOWN
580	TC0300011707.hg.1	4.55794	5.52231	-1.95121	0.0109245	mydubo.aAug10-unspliced	Transcript Identified by AceView	ncrna	DOWN
581	TC0300011744.hg.1	2.32751	1.64749	1.60216	0.0457836	T246267	Transcript identified by MiTranscriptome	ncrna	UP
582	TC0300011754.hg.1	5.22314	6.15396	-1.90636	9.14e-05	OTTHUMT00000353006; ENST00000474651; NONHSAT090714; TCONS_l2_00019376; TCONS_l2_00019377; TCONS_l2_00019378; TCONS_l2_00019379; TCONS_l2_00019380	protein S pseudogene (beta)[gene_biotype:unprocessed_pseudogene transcript_biotype:unprocessed_pseudogene]; protein S (beta) pseudogene [gene_biotype:unprocessed_pseudogene transcript_biotype:unprocessed_pseudogene]; Non-coding transcript identified by NONCODE; Hg19:chr3:-:90255220-90257443; Hg19:chr3:-:90263033-90264881; Hg19:chr3:-:90274755-90283642; Hg19:chr3:-:90278988-90291164; Hg19:chr3:-:9…	ncrna	DOWN
583	TC0300011757.hg.1	5.37473	6.29153	-1.88792	0.0491639	NM_000313; ENST00000348974; ENST00000394236; ENST00000407433; ENST00000472684; ENST00000488658; BC015801; OTTHUMT00000317762; OTTHUMT00000317763; OTTHUMT00000317764; OTTHUMT00000352896; OTTHUMT00000352897; CCDS2923.1; PROS1.bAug10; uc003dqz.5; uc003drb.5; uc062lsx.1; uc062lsy.1; uc062lsz.1; NONHSAT090718	Homo sapiens protein S (alpha) (PROS1), transcript variant 2, mRNA.; protein S (alpha) [gene_biotype:protein_coding transcript_biotype:protein_coding]; protein S (alpha) [gene_biotype:protein_coding transcript_biotype:retained_intron]; Homo sapiens protein S (alpha), mRNA (cDNA clone MGC:9207 IMAGE:3909023), complete cds.; protein S (alpha)[gene_biotype:protein_coding transcript_biotype:protein_c…	coding	DOWN
584	TC0300011777.hg.1	2.90233	2.27316	1.54668	0.0266249	T246428	Transcript identified by MiTranscriptome	ncrna	UP
585	TC0300011804.hg.1	3.02894	3.73603	-1.63251	0.00886156	T246566	Transcript identified by MiTranscriptome	ncrna	DOWN
586	TC0300011963.hg.1	2.47168	1.8418	1.54744	0.013029	T247855	Transcript identified by MiTranscriptome	ncrna	UP
587	TC0300011973.hg.1	8.26403	6.82285	2.71541	0.00112323	BC038577; OTTHUMT00000354057; OTTHUMT00000354058; uc003dxs.2; uc062mib.1; ENST00000383686; ENST00000485473; LN607986.1:1..856:ncRNA; LN607987.1:1..820:ncRNA	Homo sapiens hypothetical LOC151760, mRNA (cDNA clone MGC:50053 IMAGE:5114505), complete cds.; novel transcript; N/A; ensembl_havana_transcript:known chromosome:GRCh38:3:110892123:110893476:-1 gene:ENSG00000206532 gene_biotype:lincRNA transcript_biotype:lincRNA; havana:known chromosome:GRCh38:3:110888384:110893212:-1 gene:ENSG00000206532 gene_biotype:lincRNA transcript_biotype:lincRNA; long non-c…	ncrna	UP
588	TC0300012089.hg.1	10.1012	10.8191	-1.64484	0.0026622	ENST00000473537; OTTHUMT00000354634	basic leucine zipper and W2 domains 1 pseudogene 2 [gene_biotype:processed_pseudogene transcript_biotype:processed_pseudogene]; basic leucine zipper and W2 domains 1 like 1[gene_biotype:processed_pseudogene transcript_biotype:processed_pseudogene]	ncrna	DOWN
589	TC0300012128.hg.1	3.40864	4.32715	-1.89016	0.0354623	NONHSAT091402	Non-coding transcript identified by NONCODE; Non-coding transcript identified by NONCODE: Sense No Exonic	ncrna	DOWN
590	TC0300012183.hg.1	5.77749	5.15382	1.54079	0.0178624	T249167	Transcript identified by MiTranscriptome	ncrna	UP
591	TC0300012189.hg.1	7.90704	8.5457	-1.55688	0.0113351	NM_002264; NR_026698; ENST00000344337; ENST00000464940; ENST00000465882; ENST00000466923; ENST00000470904; ENST00000476916; ENST00000482287; ENST00000485027; ENST00000493510; ENST00000494339; BC002374; BC003009; BC090864; OTTHUMT00000355740; OTTHUMT00000355741; OTTHUMT00000355742; OTTHUMT00000355743; OTTHUMT00000355744; OTTHUMT00000355745; OTTHUMT00000355747; OTTHUMT00000355748; OTTHUMT0000035574…	Homo sapiens karyopherin alpha 1 (importin alpha 5) (KPNA1), transcript variant 1, mRNA.; Homo sapiens karyopherin alpha 1 (importin alpha 5) (KPNA1), transcript variant 2, non-coding RNA.; karyopherin alpha 1 (importin alpha 5) [gene_biotype:protein_coding transcript_biotype:protein_coding]; karyopherin alpha 1 (importin alpha 5) [gene_biotype:protein_coding transcript_biotype:processed_transcri…	coding	DOWN
592	TC0300012208.hg.1	10.3804	11.1756	-1.73524	0.000616336	NM_198402; ENST00000383657; ENST00000469317; ENST00000471236; ENST00000480081; ENST00000493515; BC049369; BC060839; CCDS46895.1; hsa_circ_0067038; hsa_circ_0067039; hsa_circ_0067040; hsa_circ_0067041; hsa_circ_0067042; hsa_circ_0067043; hsa_circ_0067044; uc003egj.3; uc062nci.1; uc062ncj.1; uc062nck.1; uc062ncl.1; NONHSAT091523; NONHSAT091524; NONHSAT091525; OTTHUMT00000356021; OTTHUMT00000356073;…	Homo sapiens 3-hydroxyacyl-CoA dehydratase 2 (HACD2), mRNA.; 3-hydroxyacyl-CoA dehydratase 2 [gene_biotype:protein_coding transcript_biotype:protein_coding]; 3-hydroxyacyl-CoA dehydratase 2 [gene_biotype:protein_coding transcript_biotype:processed_transcript]; 3-hydroxyacyl-CoA dehydratase 2 [gene_biotype:protein_coding transcript_biotype:retained_intron]; Homo sapiens protein tyrosine phosphatas…	coding	DOWN
593	TC0300012212.hg.1	5.99059	6.85233	-1.81722	0.00473425	NM_053025; NM_053026; NM_053027; NM_053028; NM_053031; NM_053032; ENST00000346322; ENST00000354792; ENST00000359169; ENST00000360304; ENST00000360772; ENST00000418370; ENST00000464489; ENST00000475616; ENST00000503644; ENST00000504946; ENST00000506361; ENST00000508240; ENST00000510571; ENST00000510775; ENST00000511058; ENST00000513111; ENST00000514623; ENST00000514895; ENST00000515434; ENST000005…	Homo sapiens myosin light chain kinase (MYLK), transcript variant 1, mRNA.; Homo sapiens myosin light chain kinase (MYLK), transcript variant 2, mRNA.; Homo sapiens myosin light chain kinase (MYLK), transcript variant 3A, mRNA.; Homo sapiens myosin light chain kinase (MYLK), transcript variant 3B, mRNA.; Homo sapiens myosin light chain kinase (MYLK), transcript variant 7, mRNA.; Homo sapiens myos…	coding	DOWN
594	TC0300012216.hg.1	7.82064	9.05294	-2.34941	0.00180817	NM_001308317; NM_022757; ENST00000310351; ENST00000409657; ENST00000409697; ENST00000417438; ENST00000419247; ENST00000426152; ENST00000433542; ENST00000434954; ENST00000435910; ENST00000438440; ENST00000463996; ENST00000471054; ENST00000477268; ENST00000478956; ENST00000479903; ENST00000483247; ENST00000485727; ENST00000485949; ENST00000487498; ENST00000488653; ENST00000489746; ENST00000495381; …	Homo sapiens coiled-coil domain containing 14 (CCDC14), transcript variant 2, mRNA.; Homo sapiens coiled-coil domain containing 14 (CCDC14), transcript variant 1, mRNA.; coiled-coil domain containing 14 [gene_biotype:protein_coding transcript_biotype:protein_coding]; coiled-coil domain containing 14 [gene_biotype:protein_coding transcript_biotype:nonsense_mediated_decay]; coiled-coil domain conta…	coding	DOWN
595	TC0300012229.hg.1	2.26001	2.84686	-1.50197	0.0363138	ENST00000475510; NONHSAT091568; OTTHUMT00000348575	havana:known chromosome:GRCh38:3:124733418:124733754:-1 gene:ENSG00000242199 gene_biotype:processed_pseudogene transcript_biotype:processed_pseudogene; Non-coding transcript identified by NONCODE; Non-coding transcript identified by NONCODE: Antisense; ribosomal protein S26 (RPS26) pseudogene[gene_biotype:processed_pseudogene transcript_biotype:processed_pseudogene]	ncrna	DOWN
596	TC0300012245.hg.1	7.41947	8.27181	-1.80543	0.0117754	NM_021964; ENST00000360647; ENST00000465763; ENST00000468369; ENST00000471196; ENST00000484491; ENST00000485866; ENST00000492394; ENST00000495019; ENST00000496732; ENST00000497929; ENST00000544464; BC050260; OTTHUMT00000355452; OTTHUMT00000355453; OTTHUMT00000355480; OTTHUMT00000355481; OTTHUMT00000355482; OTTHUMT00000355483; OTTHUMT00000355484; OTTHUMT00000355485; OTTHUMT00000355486; OTTHUMT0000…	Homo sapiens zinc finger protein 148 (ZNF148), mRNA.; zinc finger protein 148 [gene_biotype:protein_coding transcript_biotype:protein_coding]; zinc finger protein 148 [gene_biotype:protein_coding transcript_biotype:processed_transcript]; Homo sapiens zinc finger protein 148, mRNA (cDNA clone MGC:51834 IMAGE:4423572), complete cds.; zinc finger protein 148[gene_biotype:protein_coding transcript_bi…	coding	DOWN
597	TC0300012252.hg.1	6.28713	7.01293	-1.65382	0.0165071	NM_003794; NR_073435; ENST00000251775; ENST00000465505; ENST00000471751; ENST00000473417; ENST00000482965; BC018762; OTTHUMT00000356299; OTTHUMT00000356300; OTTHUMT00000356301; OTTHUMT00000356302; OTTHUMT00000356303; CCDS3032.1; hsa_circ_0003531; hsa_circ_0067108; hsa_circ_0067109; hsa_circ_0067110; hsa_circ_0067111; hsa_circ_0067112; hsa_circ_0067113; hsa_circ_0067114; hsa_circ_0067115; hsa_circ…	Homo sapiens sorting nexin 4 (SNX4), transcript variant 1, mRNA.; Homo sapiens sorting nexin 4 (SNX4), transcript variant 2, non-coding RNA.; sorting nexin 4 [gene_biotype:protein_coding transcript_biotype:protein_coding]; sorting nexin 4 [gene_biotype:protein_coding transcript_biotype:nonsense_mediated_decay]; sorting nexin 4 [gene_biotype:protein_coding transcript_biotype:processed_transcript];…	coding	DOWN
598	TC0300012354.hg.1	4.46762	3.81765	1.56913	0.0323028	ENST00000476069; OTTHUMT00000357493	MAP/microtubule affinity-regulating kinase 2 pseudogene 8 [gene_biotype:processed_pseudogene transcript_biotype:processed_pseudogene]; MAP/microtubule affinity-regulating kinase 2 (MARK2) pseudogene[gene_biotype:processed_pseudogene transcript_biotype:processed_pseudogene]	ncrna	UP
599	TC0300012378.hg.1	5.94511	6.82924	-1.84565	0.00175379	charvawbo.aAug10-unspliced	Transcript Identified by AceView	ncrna	DOWN
600	TC0300012388.hg.1	5.44686	4.84374	1.519	0.0138025	T250334	Transcript identified by MiTranscriptome	ncrna	UP
601	TC0300012403.hg.1	5.74145	6.63377	-1.85616	0.00487812	NM_001017395; NM_001128224; NR_033361; ENST00000393238; ENST00000426664; ENST00000432054; ENST00000503256; ENST00000505616; ENST00000505924; ENST00000508729; ENST00000508869; ENST00000509440; ENST00000510323; ENST00000510521; ENST00000512902; ENST00000513411; ENST00000515024; BC039859; OTTHUMT00000356323; OTTHUMT00000356418; OTTHUMT00000356419; OTTHUMT00000356420; OTTHUMT00000356421; OTTHUMT00000…	Homo sapiens transmembrane and coiled-coil domain family 1 (TMCC1), transcript variant 1, mRNA.; Homo sapiens transmembrane and coiled-coil domain family 1 (TMCC1), transcript variant 3, mRNA.; Homo sapiens transmembrane and coiled-coil domain family 1 (TMCC1), transcript variant 4, non-coding RNA.; transmembrane and coiled-coil domain family 1 [gene_biotype:protein_coding transcript_biotype:prot…	coding	DOWN
602	TC0300012406.hg.1	6.09216	7.04948	-1.94171	0.0409751	sperborbu.aAug10-unspliced	Transcript Identified by AceView	ncrna	DOWN
603	TC0300012419.hg.1	3.76428	4.37198	-1.52384	0.0381461	lnc-TMCC1-3:1; NONHSAT092101; TCONS_00007264	Transcript Originally Identified by LNCipedia, alternate transcript name: NONHSAT092101; Non-coding transcript identified by NONCODE: Linc; gene_id XLOC_003249; transcript_id TCONS_00007264; oId TCONS_00035639; linc_name linc-TMCC1-2; tss_id TSS5199; class_code u; gene_name linc-TMCC1-2;	ncrna	DOWN
604	TC0300012426.hg.1	6.55071	7.22461	-1.59538	0.000163824	NM_014602; ENST00000356763; ENST00000504834; ENST00000507330; ENST00000508273; ENST00000511760; ENST00000512362; ENST00000512430; ENST00000512677; BC110318; BC127105; BC127106; OTTHUMT00000356668; OTTHUMT00000356670; OTTHUMT00000356671; OTTHUMT00000356672; OTTHUMT00000356673; OTTHUMT00000356674; OTTHUMT00000356675; OTTHUMT00000356676; CCDS3067.1; hsa_circ_0067330; hsa_circ_0067331; hsa_circ_00673…	Homo sapiens phosphoinositide-3-kinase, regulatory subunit 4 (PIK3R4), mRNA.; phosphoinositide-3-kinase, regulatory subunit 4 [gene_biotype:protein_coding transcript_biotype:protein_coding]; phosphoinositide-3-kinase, regulatory subunit 4 [gene_biotype:protein_coding transcript_biotype:processed_transcript]; phosphoinositide-3-kinase, regulatory subunit 4 [gene_biotype:protein_coding transcript_b…	coding	DOWN
605	TC0300012475.hg.1	7.7067	8.57274	-1.82265	0.023429	NM_007027; ENST00000260810; ENST00000503338; ENST00000503464; ENST00000505804; ENST00000506779; ENST00000508524; ENST00000509162; ENST00000511439; ENST00000513818; ENST00000572787; BC126209; BC151237; OTTHUMT00000357254; OTTHUMT00000357255; OTTHUMT00000357256; OTTHUMT00000357266; OTTHUMT00000357267; OTTHUMT00000357269; OTTHUMT00000357270; OTTHUMT00000357271; OTTHUMT00000357272; OTTHUMT00000438219…	Homo sapiens topoisomerase (DNA) II binding protein 1 (TOPBP1), mRNA.; topoisomerase (DNA) II binding protein 1 [gene_biotype:protein_coding transcript_biotype:protein_coding]; topoisomerase (DNA) II binding protein 1 [gene_biotype:protein_coding transcript_biotype:processed_transcript]; topoisomerase (DNA) II binding protein 1 [gene_biotype:protein_coding transcript_biotype:retained_intron]; top…	coding	DOWN
606	TC0300012491.hg.1	3.88395	4.51736	-1.55123	0.0268405	shudabu.aAug10-unspliced	Transcript Identified by AceView	ncrna	DOWN
607	TC0300012550.hg.1	4.06218	4.79017	-1.65634	0.0195648	ENST00000609553.1; OTTHUMT00000471906; uc062ody.1; ENST00000609553; HG496077.1:1..1684:ncRNA	N/A; novel transcript, antisense to SLC35G2; havana:known chromosome:GRCh38:3:136837338:136839021:-1 gene:ENSG00000273486 gene_biotype:antisense transcript_biotype:antisense; long non-coding RNA OTTHUMT00000471906.1 (RP11-731C17.2 gene	ncrna	DOWN
608	TC0300012563.hg.1	3.92059	4.59245	-1.59313	0.0355503	NONHSAT092317	Non-coding transcript identified by NONCODE; Non-coding transcript identified by NONCODE: Antisense	ncrna	DOWN
609	TC0300012623.hg.1	3.06339	2.4361	1.54465	0.0319527	T251471	Transcript identified by MiTranscriptome	ncrna	UP
610	TC0300012635.hg.1	5.70459	6.45662	-1.68416	0.0122247	ENST00000510488; OTTHUMT00000359398	keratin 18 pseudogene 35 [gene_biotype:processed_pseudogene transcript_biotype:processed_pseudogene]; keratin 18 (KRT18) pseudogene[gene_biotype:processed_pseudogene transcript_biotype:processed_pseudogene]	ncrna	DOWN
611	TC0300012665.hg.1	5.47162	6.39429	-1.89561	0.042159	NM_001282857; NM_001282859; NM_019001; ENST00000264951; ENST00000392981; ENST00000463916; ENST00000465074; ENST00000465507; ENST00000467077; ENST00000468894; ENST00000470537; ENST00000472625; ENST00000472697; ENST00000477237; ENST00000486211; ENST00000489241; ENST00000498077; OTTHUMT00000354087; OTTHUMT00000354198; OTTHUMT00000354199; OTTHUMT00000354200; OTTHUMT00000354201; OTTHUMT00000354202; OT…	Homo sapiens 5-3 exoribonuclease 1 (XRN1), transcript variant 3, mRNA.; Homo sapiens 5-3 exoribonuclease 1 (XRN1), transcript variant 4, mRNA.; Homo sapiens 5-3 exoribonuclease 1 (XRN1), transcript variant 1, mRNA.; 5'-3' exoribonuclease 1 [gene_biotype:protein_coding transcript_biotype:protein_coding]; 5'-3' exoribonuclease 1 [gene_biotype:protein_coding transcript_biotype:processed_transcript];…	coding	DOWN
612	TC0300012717.hg.1	3.60605	4.19534	-1.5045	0.0314397	ENST00000490375.1; OTTHUMT00000355183; uc062osd.1; ENST00000490375; HG496148.1:1..709:ncRNA	N/A; novel transcript; havana:known chromosome:GRCh38:3:146066344:146069185:-1 gene:ENSG00000240032 gene_biotype:antisense transcript_biotype:antisense; long non-coding RNA OTTHUMT00000355183.1 (RP11-274H2.3 gene	ncrna	DOWN
613	TC0300012764.hg.1	6.74093	7.54381	-1.74459	0.00578167	NM_003071; NM_139048; ENST00000310053; ENST00000392912; ENST00000465259; ENST00000467858; ENST00000472830; ENST00000481663; ENST00000493881; ENST00000494055; ENST00000497427; BC044659; OTTHUMT00000356062; OTTHUMT00000356063; OTTHUMT00000356064; OTTHUMT00000356065; OTTHUMT00000356144; OTTHUMT00000356145; OTTHUMT00000356146; OTTHUMT00000356149; OTTHUMT00000356150; CCDS33875.1; hsa_circ_0067691; hsa…	Homo sapiens helicase-like transcription factor (HLTF), transcript variant 1, mRNA.; Homo sapiens helicase-like transcription factor (HLTF), transcript variant 2, mRNA.; helicase-like transcription factor [gene_biotype:protein_coding transcript_biotype:protein_coding]; helicase-like transcription factor [gene_biotype:protein_coding transcript_biotype:retained_intron]; helicase-like transcription …	coding	DOWN
614	TC0300012765.hg.1	4.81196	5.44778	-1.55382	0.0208579	HLTF.fAug10-unspliced	Transcript Identified by AceView, Entrez Gene ID(s) 6596	ncrna	DOWN
615	TC0300012852.hg.1	3.56215	2.74734	1.75906	0.0450799	uc062pdn.1; ENST00000364528; NONHSAT092793	U8 small nucleolar RNA [Source:RFAM;Acc:RF00096]; U8 small nucleolar RNA [gene_biotype:snoRNA transcript_biotype:snoRNA]; Non-coding transcript identified by NONCODE	ncrna	UP
616	TC0300012898.hg.1	3.2637	2.63095	1.55051	0.0073953	dargabu.aAug10-unspliced	Transcript Identified by AceView	ncrna	UP
617	TC0300012924.hg.1	7.13951	7.9188	-1.71628	0.0090753	NM_001167911; NM_001167912; NM_001167915; NM_001167916; NM_001167917; NM_024621; ENST00000362010; ENST00000392832; ENST00000392833; ENST00000461299; ENST00000468233; ENST00000469007; ENST00000472419; ENST00000473907; ENST00000475050; ENST00000479987; ENST00000482434; ENST00000482685; ENST00000483440; ENST00000487753; ENST00000488772; ENST00000489602; ENST00000490235; ENST00000494677; ENST00000537…	Homo sapiens ventricular zone expressed PH domain-containing 1 (VEPH1), transcript variant 3, mRNA.; Homo sapiens ventricular zone expressed PH domain-containing 1 (VEPH1), transcript variant 2, mRNA.; Homo sapiens ventricular zone expressed PH domain-containing 1 (VEPH1), transcript variant 4, mRNA.; Homo sapiens ventricular zone expressed PH domain-containing 1 (VEPH1), transcript variant 5, mR…	coding	DOWN
618	TC0300012937.hg.1	7.41099	8.01917	-1.52433	0.00516859	ENST00000486836; NONHSAT092924; OTTHUMT00000348779	havana:known chromosome:GRCh38:3:158275809:158276421:-1 gene:ENSG00000241723 gene_biotype:processed_pseudogene transcript_biotype:processed_pseudogene; Non-coding transcript identified by NONCODE; Non-coding transcript identified by NONCODE: Antisense; ribosomal protein L15 (RPL15) pseudogene[gene_biotype:processed_pseudogene transcript_biotype:processed_pseudogene]	ncrna	DOWN
619	TC0300012943.hg.1	8.16314	8.96332	-1.74131	0.000257198	NM_020169; ENST00000264265; ENST00000482640; BC005346; BC008438; OTTHUMT00000352284; OTTHUMT00000352285; uc003fch.3; CCDS3183.1; hsa_circ_0067823; uc062pkm.1	Homo sapiens latexin (LXN), mRNA.; latexin [gene_biotype:protein_coding transcript_biotype:protein_coding]; Homo sapiens latexin, mRNA (cDNA clone MGC:12439 IMAGE:3932274), complete cds.; Homo sapiens latexin, mRNA (cDNA clone MGC:14640 IMAGE:4093065), complete cds.; latexin[gene_biotype:protein_coding transcript_biotype:protein_coding]; latexin [Source:HGNC Symbol;Acc:HGNC:13347]; Salzman2013 AN…	coding	DOWN
620	TC0300012971.hg.1	8.81356	8.18888	1.54188	0.017582	NR_003001; ENST00000458797; uc003fdo.3; NONHSAT092997	Homo sapiens small Cajal body-specific RNA 7 (SCARNA7), guide RNA.; small Cajal body-specific RNA 7 [gene_biotype:scaRNA transcript_biotype:scaRNA]; Non-coding transcript identified by NONCODE; Non-coding transcript identified by NONCODE: Sense No Exonic	ncrna	UP
621	TC0300013037.hg.1	2.57778	3.42347	-1.79713	0.00749688	T254012	Transcript identified by MiTranscriptome	ncrna	DOWN
622	TC0300013056.hg.1	3.30842	2.39563	1.88269	0.0409099	T254201	Transcript identified by MiTranscriptome	ncrna	UP
623	TC0300013068.hg.1	7.11497	6.39375	1.64857	0.00271964	NM_001105077; NM_001105078; NM_001163999; NM_001164000; NM_001205194; NM_004991; NM_005241; ENST00000264674; ENST00000433243; ENST00000460814; ENST00000460890; ENST00000461430; ENST00000464456; ENST00000466623; ENST00000468789; ENST00000472280; ENST00000475754; ENST00000481315; ENST00000484519; ENST00000485957; ENST00000486748; ENST00000487503; ENST00000492586; ENST00000494292; ENST00000494597; E…	Homo sapiens MDS1 and EVI1 complex locus (MECOM), transcript variant 1, mRNA.; Homo sapiens MDS1 and EVI1 complex locus (MECOM), transcript variant 3, mRNA.; Homo sapiens MDS1 and EVI1 complex locus (MECOM), transcript variant 5, mRNA.; Homo sapiens MDS1 and EVI1 complex locus (MECOM), transcript variant 6, mRNA.; Homo sapiens MDS1 and EVI1 complex locus (MECOM), transcript variant 7, mRNA.; Homo…	coding	UP
624	TC0300013103.hg.1	7.6144	8.3519	-1.66728	0.00898054	NM_001099645; ENST00000295830; ENST00000463836; ENST00000466674; ENST00000475836; ENST00000478578; ENST00000494771; BC107708; OTTHUMT00000352586; OTTHUMT00000352587; OTTHUMT00000352675; OTTHUMT00000352677; OTTHUMT00000352678; OTTHUMT00000352679; CCDS46955.1; uc003fhc.5; uc062pxo.1; uc062pxp.1; uc062pxq.1; uc062pxr.1; uc062pxs.1; NONHSAT093212	Homo sapiens ribosomal protein L22-like 1 (RPL22L1), mRNA.; ribosomal protein L22-like 1 [gene_biotype:protein_coding transcript_biotype:protein_coding]; ribosomal protein L22-like 1 [gene_biotype:protein_coding transcript_biotype:nonsense_mediated_decay]; ribosomal protein L22-like 1 [gene_biotype:protein_coding transcript_biotype:retained_intron]; Homo sapiens ribosomal protein L22-like 1, mRNA…	coding	DOWN
625	TC0300013140.hg.1	2.88819	3.61914	-1.65974	0.0231415	T254677; T254678	Transcript identified by MiTranscriptome: lncrna	ncrna	DOWN
626	TC0300013146.hg.1	4.3578	5.36692	-2.01268	0.0273202	NM_001190942; NM_001190943; NM_003810; NR_033994; ENST00000241261; ENST00000420541; ENST00000430881; ENST00000466777; ENST00000472804; ENST00000494851; BC032722; uc003fid.3; CCDS3219.1; CCDS54680.1; uc003fie.4; uc062pzp.1; uc062pzq.1; uc062pzr.1; uc062pzs.1; OTTHUMT00000346601; OTTHUMT00000346602; OTTHUMT00000346604; OTTHUMT00000346605; OTTHUMT00000346606; OTTHUMT00000346607	Homo sapiens tumor necrosis factor (ligand) superfamily, member 10 (TNFSF10), transcript variant 2, mRNA.; Homo sapiens tumor necrosis factor (ligand) superfamily, member 10 (TNFSF10), transcript variant 3, mRNA.; Homo sapiens tumor necrosis factor (ligand) superfamily, member 10 (TNFSF10), transcript variant 1, mRNA.; Homo sapiens tumor necrosis factor (ligand) superfamily, member 10 (TNFSF10), …	coding	DOWN
627	TC0300013151.hg.1	7.78905	8.4143	-1.54248	0.00928066	NM_001146276; NM_001146277; NM_001146278; NM_020792; ENST00000421723; ENST00000424772; ENST00000470419; ENST00000475381; ENST00000538775; ENST00000543711; BC028734; OTTHUMT00000346367; OTTHUMT00000346479; OTTHUMT00000346480; OTTHUMT00000346482; uc011bpx.2; uc011bpy.2; CCDS54681.1; CCDS54682.1; hsa_circ_0007042; hsa_circ_0068014; uc003fig.4; uc062pzw.1; uc062pzx.1; uc062pzy.1	Homo sapiens neutral cholesterol ester hydrolase 1 (NCEH1), transcript variant 1, mRNA.; Homo sapiens neutral cholesterol ester hydrolase 1 (NCEH1), transcript variant 3, mRNA.; Homo sapiens neutral cholesterol ester hydrolase 1 (NCEH1), transcript variant 4, mRNA.; Homo sapiens neutral cholesterol ester hydrolase 1 (NCEH1), transcript variant 2, mRNA.; neutral cholesterol ester hydrolase 1 [gene…	coding	DOWN
628	TC0300013194.hg.1	2.99238	2.27797	1.64082	0.0263778	T254903	Transcript identified by MiTranscriptome	ncrna	UP
629	TC0300013253.hg.1	2.8963	3.69753	-1.74259	0.0113336	chr3_178624189_178627494; chr3_178626309_178627494; chr3_178626309_178639698; hsa_circ_0005093; NONHSAT093383	circRNA transcript identified by Guo, et al. on chr3 from 178624189-178627494 on Hg19; circRNA transcript identified by Guo, et al. on chr3 from 178626309-178627494 on Hg19; circRNA transcript identified by Guo, et al. on chr3 from 178626309-178639698 on Hg19; Jeck2013 INTERGENIC best transcript None; Non-coding transcript identified by NONCODE; Non-coding transcript identified by NONCODE: Linc	ncrna	DOWN
630	TC0300013255.hg.1	7.86645	8.54971	-1.60577	0.00511061	NM_022470; NM_152240; ENST00000311417; ENST00000414084; ENST00000432729; BC002896; OTTHUMT00000348336; OTTHUMT00000348337; OTTHUMT00000348339; CCDS3224.1; CCDS46962.1; hsa_circ_0068067; hsa_circ_0068068; hsa_circ_0068069; hsa_circ_0068070; hsa_circ_0068071; hsa_circ_0068072; hsa_circ_0068073; uc003fjg.5; uc003fji.5; uc062qdv.1; NONHSAT093385	Homo sapiens zinc finger, matrin-type 3 (ZMAT3), transcript variant 1, mRNA.; Homo sapiens zinc finger, matrin-type 3 (ZMAT3), transcript variant 2, mRNA.; zinc finger, matrin-type 3 [gene_biotype:protein_coding transcript_biotype:protein_coding]; Homo sapiens zinc finger, matrin type 3, mRNA (cDNA clone MGC:10613 IMAGE:3943641), complete cds.; zinc finger, matrin type 3[gene_biotype:protein_codi…	coding	DOWN
631	TC0300013410.hg.1	2.49667	1.80506	1.61508	0.0236771	NR_106712; ENST00000581890; uc032smm.1; LM611573.1:1..63:precursor_RNA; NONHSAT093761; NR_106712.1:1..63:precursor_RNA	Homo sapiens microRNA 5588 (MIR5588), microRNA.; microRNA 5588 [gene_biotype:miRNA transcript_biotype:miRNA]; microRNA 5588 [Source:HGNC Symbol;Acc:HGNC:43505]; microRNA hsa-mir-5588 precursor; Non-coding transcript identified by NONCODE; microRNA 5588 precursor.	ncrna	UP
632	TC0300013422.hg.1	2.68628	4.22364	-2.90263	0.0312503	romera.aAug10-unspliced	Transcript Identified by AceView	ncrna	DOWN
633	TC0300013429.hg.1	4.47576	3.73138	1.67525	0.0106674	skeemorbu.aAug10-unspliced	Transcript Identified by AceView	ncrna	UP
634	TC0300013512.hg.1	3.11939	2.15348	1.95329	0.0205414	T256950	Transcript identified by MiTranscriptome: lncrna	ncrna	UP
635	TC0300013639.hg.1	7.6778	8.54231	-1.82072	0.0101144	NM_001291504; NM_001291505; NM_006241; ENST00000413183; ENST00000418939; ENST00000438848; ENST00000460437; ENST00000462906; ENST00000618156; ENST00000625807; BC007655; OTTHUMT00000342133; OTTHUMT00000342134; OTTHUMT00000342135; OTTHUMT00000342136; OTTHUMT00000342137; OTTHUMT00000342138; CCDS3309.1; hsa_circ_0068578; hsa_circ_0068579; hsa_circ_0068580; hsa_circ_0068581; hsa_circ_0068582; hsa_circ_…	Homo sapiens protein phosphatase 1, regulatory (inhibitor) subunit 2 (PPP1R2), transcript variant 1, mRNA.; Homo sapiens protein phosphatase 1, regulatory (inhibitor) subunit 2 (PPP1R2), transcript variant 3, mRNA.; Homo sapiens protein phosphatase 1, regulatory (inhibitor) subunit 2 (PPP1R2), transcript variant 2, mRNA.; protein phosphatase 1, regulatory (inhibitor) subunit 2 [gene_biotype:prote…	coding	DOWN
636	TC0300013678.hg.1	5.05618	5.78026	-1.65185	0.0291663	sloynawbo.aAug10	Transcript Identified by AceView	ncrna	DOWN
637	TC0300013686.hg.1	5.76544	6.3816	-1.53279	0.00829414	gleynarbo.aAug10-unspliced	Transcript Identified by AceView	ncrna	DOWN
638	TC0300013740.hg.1	4.66362	5.37834	-1.64117	0.0203979	gerstuby.aAug10-unspliced	Transcript Identified by AceView	ncrna	DOWN
639	TC0300013741.hg.1	4.51637	5.30406	-1.72631	0.033218	blonawbo.aAug10-unspliced	Transcript Identified by AceView	ncrna	DOWN
640	TC0300013774.hg.1	4.12143	4.92037	-1.73982	0.0466706	NR_046669; ENST00000423460; ENST00000423460.1; nawsweyby.aAug10; OTTHUMT00000339700; uc062shf.1; HG496628.1:1..542:ncRNA; NONHSAT094473; NONHSAT094474; NR_046669.1:1..551:ncRNA	Homo sapiens LMLN antisense RNA 1 (LMLN-AS1), long non-coding RNA.; LMLN antisense RNA 1 [gene_biotype:antisense transcript_biotype:antisense]; LMLN antisense RNA 1 [Source:HGNC Symbol;Acc:HGNC:40738]; Transcript Identified by AceView; novel transcript; long non-coding RNA OTTHUMT00000339700.1 (AC135893.2 gene; Non-coding transcript identified by NONCODE: Antisense; Non-coding transcript identifi…	ncrna	DOWN
641	TC0300013805.hg.1	3.18177	2.41375	1.70293	0.00219511	ENST00000415991.1; ENST00000455974.1; OTTHUMT00000341535; OTTHUMT00000341539; uc062hzj.1; uc062hzk.1; ENST00000415991; ENST00000455974; HG495586.2:1..594:ncRNA; HG495587.1:1..555:ncRNA; lnc-PDCD6IP-1:1; lnc-PDCD6IP-2:2; lnc-PDCD6IP-2:4; lnc-PDCD6IP-2:5; lnc-PDCD6IP-2:6; lnc-PDCD6IP-2:7; lnc-PDCD6IP-2:8; NONHSAT088949; NONHSAT088950; NONHSAT088951; NONHSAT088952; NONHSAT088953; NONHSAT088954; NONH…	N/A; novel transcript; havana:known chromosome:GRCh38:3:34159382:34361061:1 gene:ENSG00000226320 gene_biotype:lincRNA transcript_biotype:lincRNA; havana:known chromosome:GRCh38:3:34203244:34268811:1 gene:ENSG00000236452 gene_biotype:lincRNA transcript_biotype:lincRNA; long non-coding RNA OTTHUMT00000341539.2 (AC018359.1 gene; long non-coding RNA OTTHUMT00000341535.1 (AC123023.1 gene; Transcript O…	ncrna	UP
642	TC0300013831.hg.1	9.16509	8.55713	1.5241	0.000115766	NM_001005914; NM_001290060; NM_001290061; NM_001290062; NM_001290063; NM_004636; NR_106932; NR_110697; ENST00000416295; ENST00000418576; ENST00000419007; ENST00000433753; ENST00000434030; ENST00000439487; ENST00000441915; ENST00000456210; ENST00000456560; ENST00000611067; ENST00000611418; ENST00000612509; ENST00000612981; ENST00000616701; ENST00000618865; ENST00000619119; ENST00000621029; BC00911…	Homo sapiens sema domain, immunoglobulin domain (Ig), short basic domain, secreted, (semaphorin) 3B (SEMA3B), transcript variant 2, mRNA.; Homo sapiens sema domain, immunoglobulin domain (Ig), short basic domain, secreted, (semaphorin) 3B (SEMA3B), transcript variant 3, mRNA.; Homo sapiens sema domain, immunoglobulin domain (Ig), short basic domain, secreted, (semaphorin) 3B (SEMA3B), transcript …	coding	UP
643	TC0300013838.hg.1	7.8921	7.16683	1.6532	0.00754022	NM_015407; ENST00000273596; ENST00000458031; ENST00000474575; ENST00000491470; ENST00000494478; ENST00000497864; BC002571; OTTHUMT00000349689; OTTHUMT00000349690; OTTHUMT00000349693; OTTHUMT00000349694; OTTHUMT00000349696; ABHD14AandACY1.tAug10; CCDS2843.1; hsa_circ_0065963; hsa_circ_0065964; hsa_circ_0065966; uc003dco.4; uc062kje.1; uc062kjf.1; uc062kjg.1; uc062kjl.1; uc062kjm.1	Homo sapiens abhydrolase domain containing 14A (ABHD14A), mRNA.; abhydrolase domain containing 14A [gene_biotype:protein_coding transcript_biotype:protein_coding]; abhydrolase domain containing 14A [gene_biotype:protein_coding transcript_biotype:retained_intron]; Homo sapiens abhydrolase domain containing 14A, mRNA (cDNA clone MGC:2481 IMAGE:3143135), complete cds.; abhydrolase domain containing …	coding	UP
644	TC0300013852.hg.1	4.02982	3.13067	1.86497	0.0276252	NM_001271142; NM_001271145; NM_001271146; NM_001271147; NM_001271148; NM_006100; ENST00000265261; ENST00000394162; ENST00000460774; ENST00000462152; ENST00000465004; ENST00000466482; ENST00000468553; ENST00000469105; ENST00000474595; ENST00000476833; ENST00000477574; ENST00000477899; ENST00000480133; ENST00000483910; ENST00000485145; ENST00000485391; ENST00000486249; ENST00000486334; ENST00000489…	Homo sapiens ST3 beta-galactoside alpha-2,3-sialyltransferase 6 (ST3GAL6), transcript variant 2, mRNA.; Homo sapiens ST3 beta-galactoside alpha-2,3-sialyltransferase 6 (ST3GAL6), transcript variant 3, mRNA.; Homo sapiens ST3 beta-galactoside alpha-2,3-sialyltransferase 6 (ST3GAL6), transcript variant 4, mRNA.; Homo sapiens ST3 beta-galactoside alpha-2,3-sialyltransferase 6 (ST3GAL6), transcript v…	coding	UP
645	TC0300013878.hg.1	7.78136	8.48075	-1.62382	0.0127466	NM_001190796; NM_001291999; NM_006153; ENST00000288986; ENST00000460960; ENST00000467911; ENST00000469404; ENST00000476286; ENST00000478862; ENST00000481752; ENST00000482071; ENST00000485096; ENST00000488930; ENST00000491539; ENST00000496489; BC006403; OTTHUMT00000357286; OTTHUMT00000357287; OTTHUMT00000357307; OTTHUMT00000357308; OTTHUMT00000357309; OTTHUMT00000357310; OTTHUMT00000357311; OTTHUM…	Homo sapiens NCK adaptor protein 1 (NCK1), transcript variant 2, mRNA.; Homo sapiens NCK adaptor protein 1 (NCK1), transcript variant 3, mRNA.; Homo sapiens NCK adaptor protein 1 (NCK1), transcript variant 1, mRNA.; NCK adaptor protein 1 [gene_biotype:protein_coding transcript_biotype:protein_coding]; NCK adaptor protein 1 [gene_biotype:protein_coding transcript_biotype:retained_intron]; Homo sap…	coding	DOWN
646	TC0300013881.hg.1	8.31345	9.23344	-1.8921	0.0154148	NM_001080415; ENST00000461591; ENST00000461844; ENST00000463563; ENST00000465175; ENST00000467348; ENST00000470400; ENST00000472373; ENST00000473835; ENST00000480029; ENST00000485374; ENST00000488497; ENST00000488587; ENST00000491827; ENST00000493598; ENST00000493782; ENST00000496100; BC111692; OTTHUMT00000354603; OTTHUMT00000354604; OTTHUMT00000354605; OTTHUMT00000354606; OTTHUMT00000354607; OTT…	Homo sapiens U2 snRNP-associated SURP domain containing (U2SURP), mRNA.; U2 snRNP-associated SURP domain containing [gene_biotype:protein_coding transcript_biotype:retained_intron]; U2 snRNP-associated SURP domain containing [gene_biotype:protein_coding transcript_biotype:nonsense_mediated_decay]; U2 snRNP-associated SURP domain containing [gene_biotype:protein_coding transcript_biotype:protein_c…	coding	DOWN
647	TC0300013889.hg.1	3.27169	4.28571	-2.01953	0.0320115	lnc-TSC22D2-1:1; lnc-TSC22D2-1:2; NONHSAT092690; NONHSAT092691; TCONS_00006268	Transcript Originally Identified by LNCipedia; Non-coding transcript identified by NONCODE; Non-coding transcript identified by NONCODE: Linc; gene_id XLOC_002872; transcript_id TCONS_00006268; oId TCONS_00009477; linc_name linc-EIF2A-1; tss_id TSS4580; class_code .; gene_name linc-EIF2A;	ncrna	DOWN
648	TC0300013895.hg.1	5.94057	6.68815	-1.67898	0.00749532	ENST00000465477; ENST00000468242; ENST00000477589; ENST00000495318; ENST00000496842; ENST00000607426; ENST00000465477.1; ENST00000468242.1; ENST00000477589.1; ENST00000495318.1; ENST00000496842.1; ENST00000607426.1; OTTHUMT00000352354; OTTHUMT00000352355; OTTHUMT00000352356; OTTHUMT00000352357; OTTHUMT00000352380; OTTHUMT00000470731; uc003fck.6; uc062pkz.1; uc062pla.1; uc062plc.1; uc062pld.1; uc0…	havana:known chromosome:GRCh38:3:158732327:158784070:1 gene:ENSG00000240207 gene_biotype:antisense transcript_biotype:antisense; havana:known chromosome:GRCh38:3:158732378:158771089:1 gene:ENSG00000240207 gene_biotype:antisense transcript_biotype:antisense; havana:known chromosome:GRCh38:3:158740417:158743592:1 gene:ENSG00000240207 gene_biotype:antisense transcript_biotype:antisense; havana:known…	coding	DOWN
649	TC0300013899.hg.1	6.95406	5.53685	2.67069	0.00404456	NR_125764; ENST00000494915.1; ENST00000498616.1; OTTHUMT00000350251; OTTHUMT00000350252; uc062pre.1; uc062prf.1; ENST00000494915; ENST00000498616; HG496273.1:1..563:ncRNA; HG496274.1:1..594:ncRNA; NONHSAT093065; NONHSAT093066; NONHSAT093067; NONHSAT093069; NONHSAT093071; TCONS_l2_00018976; TCONS_l2_00018977; TCONS_l2_00018978; TCONS_l2_00018979; TCONS_l2_00018980; TCONS_l2_00018981; TCONS_l2_0001…	Homo sapiens long intergenic non-protein coding RNA 1322 (LINC01322), long non-coding RNA.; long intergenic non-protein coding RNA 1322 [Source:HGNC Symbol;Acc:HGNC:50528]; novel transcript; long intergenic non-protein coding RNA 1322 [gene_biotype:lincRNA transcript_biotype:lincRNA]; long non-coding RNA OTTHUMT00000350252.1 (RP11-85M11.2 gene; long non-coding RNA OTTHUMT00000350251.1 (RP11-85M11…	ncrna	UP
650	TC0300013926.hg.1	8.1183	7.42455	1.61747	0.042772	NM_001164674; NM_001164675; NM_182760; ENST00000272902; ENST00000383843; ENST00000405420; ENST00000458465; BC110862; BC121122; BC121123; OTTHUMT00000206591; OTTHUMT00000337989; OTTHUMT00000337990; OTTHUMT00000337992; CCDS2564.1; CCDS54548.1; CCDS54549.1; hsa_circ_0001260; hsa_circ_0064028; hsa_circ_0064029; hsa_circ_0064030; hsa_circ_0064031; hsa_circ_0064032; hsa_circ_0064033; hsa_circ_0064034; …	Homo sapiens sulfatase modifying factor 1 (SUMF1), transcript variant 2, mRNA.; Homo sapiens sulfatase modifying factor 1 (SUMF1), transcript variant 3, mRNA.; Homo sapiens sulfatase modifying factor 1 (SUMF1), transcript variant 1, mRNA.; sulfatase modifying factor 1 [gene_biotype:protein_coding transcript_biotype:protein_coding]; Homo sapiens sulfatase modifying factor 1, mRNA (cDNA clone MGC:1…	coding	UP
651	TC0300013934.hg.1	8.48688	7.84003	1.56575	0.000990251	NM_018447; ENST00000245046; ENST00000429759; ENST00000487465; ENST00000497557; BC022807; OTTHUMT00000250532; OTTHUMT00000339354; OTTHUMT00000339887; OTTHUMT00000339888; CCDS2594.1; hsa_circ_0005867; hsa_circ_0064192; hsa_circ_0064193; hsa_circ_0064194; hsa_circ_0064195; hsa_circ_0064196; hsa_circ_0064197; TMEM111.dAug10; TMEM111.eAug10; TMEM111.kAug10; uc003bun.4; uc003buo.4; uc062gqg.1; uc062gqh…	Homo sapiens ER membrane protein complex subunit 3 (EMC3), mRNA.; ER membrane protein complex subunit 3 [gene_biotype:protein_coding transcript_biotype:protein_coding]; ER membrane protein complex subunit 3 [gene_biotype:protein_coding transcript_biotype:retained_intron]; ER membrane protein complex subunit 3 [gene_biotype:protein_coding transcript_biotype:processed_transcript]; Homo sapiens tran…	coding	UP
652	TC0300013938.hg.1	8.01281	7.38161	1.54885	0.000624794	NM_001128219; NM_001128220; NM_001128221; NM_001284390; NM_001284391; NM_014667; ENST00000273038; ENST00000413604; ENST00000417206; ENST00000417466; ENST00000418000; ENST00000419541; ENST00000424529; ENST00000424709; ENST00000426568; ENST00000430365; ENST00000437722; ENST00000445411; ENST00000451674; ENST00000458499; ENST00000463387; ENST00000480288; BC001514; BC003038; OTTHUMT00000251950; OTTHUM…	Homo sapiens vestigial-like family member 4 (VGLL4), transcript variant 1, mRNA.; Homo sapiens vestigial-like family member 4 (VGLL4), transcript variant 3, mRNA.; Homo sapiens vestigial-like family member 4 (VGLL4), transcript variant 4, mRNA.; Homo sapiens vestigial-like family member 4 (VGLL4), transcript variant 5, mRNA.; Homo sapiens vestigial-like family member 4 (VGLL4), transcript variant…	coding	UP
653	TC0300013945.hg.1	6.08552	5.19367	1.85556	0.0010122	NM_001301790; NM_001301791; NM_001301792; NM_152396; ENST00000383789; ENST00000383790; ENST00000443029; ENST00000450816; ENST00000453819; ENST00000458728; ENST00000485131; ENST00000489881; ENST00000584799; BC022400; OTTHUMT00000344161; OTTHUMT00000346368; OTTHUMT00000346369; OTTHUMT00000346370; OTTHUMT00000346371; OTTHUMT00000346372; OTTHUMT00000346373; OTTHUMT00000346374; OTTHUMT00000447003; CCD…	Homo sapiens methyltransferase like 6 (METTL6), transcript variant 2, mRNA.; Homo sapiens methyltransferase like 6 (METTL6), transcript variant 3, mRNA.; Homo sapiens methyltransferase like 6 (METTL6), transcript variant 4, mRNA.; Homo sapiens methyltransferase like 6 (METTL6), transcript variant 1, mRNA.; methyltransferase like 6 [gene_biotype:protein_coding transcript_biotype:protein_coding]; m…	coding	UP
654	TC0300013948.hg.1	6.68272	5.96966	1.63928	0.00228485	NM_001134381; NM_014744; ENST00000253692; ENST00000412981; ENST00000414349; ENST00000415814; ENST00000423331; ENST00000425944; ENST00000428355; ENST00000429383; ENST00000429924; ENST00000430169; ENST00000433533; ENST00000434420; ENST00000443386; ENST00000443499; ENST00000444471; ENST00000444756; ENST00000445294; ENST00000446818; ENST00000446863; ENST00000452492; ENST00000465884; ENST00000471679; …	Homo sapiens TBC1 domain family, member 5 (TBC1D5), transcript variant 1, mRNA.; Homo sapiens TBC1 domain family, member 5 (TBC1D5), transcript variant 2, mRNA.; TBC1 domain family, member 5 [gene_biotype:protein_coding transcript_biotype:protein_coding]; TBC1 domain family, member 5 [gene_biotype:protein_coding transcript_biotype:nonsense_mediated_decay]; TBC1 domain family, member 5 [gene_bioty…	coding	UP
655	TC0300013951.hg.1	5.66741	5.07755	1.50511	0.0141271	ENST00000474780; OTTHUMT00000339753; uc062hko.1; NONHSAT088605	EF-hand domain family, member B [gene_biotype:protein_coding transcript_biotype:processed_transcript]; EF-hand domain family, member B[gene_biotype:protein_coding transcript_biotype:processed_transcript]; EF-hand domain family, member B [Source:HGNC Symbol;Acc:HGNC:26330]; Non-coding transcript identified by NONCODE; Non-coding transcript identified by NONCODE: Linc	coding	UP
656	TC0300013962.hg.1	8.23751	7.2716	1.95329	0.0238085	NM_001204831; NM_001204832; NM_001204833; NM_001204834; NM_018075; ENST00000292246; ENST00000350459; ENST00000396091; ENST00000414522; ENST00000427171; ENST00000428472; ENST00000444344; ENST00000448045; ENST00000451430; ENST00000456438; ENST00000466658; OTTHUMT00000256649; OTTHUMT00000256650; OTTHUMT00000344331; OTTHUMT00000344332; OTTHUMT00000344333; OTTHUMT00000344334; OTTHUMT00000344370; OTTHU…	Homo sapiens anoctamin 10 (ANO10), transcript variant 2, mRNA.; Homo sapiens anoctamin 10 (ANO10), transcript variant 3, mRNA.; Homo sapiens anoctamin 10 (ANO10), transcript variant 4, mRNA.; Homo sapiens anoctamin 10 (ANO10), transcript variant 5, mRNA.; Homo sapiens anoctamin 10 (ANO10), transcript variant 1, mRNA.; anoctamin 10 [gene_biotype:protein_coding transcript_biotype:protein_coding]; a…	coding	UP
657	TC0300013988.hg.1	7.53928	6.54655	1.98995	0.00154187	NM_001174100; NM_020418; NM_033008; NM_033010; ENST00000322099; ENST00000355852; ENST00000395014; ENST00000428823; ENST00000461544; ENST00000461554; ENST00000466412; ENST00000468324; ENST00000471308; ENST00000471358; ENST00000471622; ENST00000483411; ENST00000484633; ENST00000490063; ENST00000492809; ENST00000497390; ENST00000497653; ENST00000498822; BC003008; BC004153; BC017098; OTTHUMT000003485…	Homo sapiens poly(rC) binding protein 4 (PCBP4), transcript variant 5, mRNA.; Homo sapiens poly(rC) binding protein 4 (PCBP4), transcript variant 1, mRNA.; Homo sapiens poly(rC) binding protein 4 (PCBP4), transcript variant 3, mRNA.; Homo sapiens poly(rC) binding protein 4 (PCBP4), transcript variant 4, mRNA.; poly(rC) binding protein 4 [gene_biotype:protein_coding transcript_biotype:protein_codi…	coding	UP
658	TC0300013991.hg.1	8.57529	7.98261	1.50804	0.00154373	NM_007284; ENST00000305533; ENST00000472755; ENST00000499914; BC000327; BC003161; BC016452; OTTHUMT00000350199; OTTHUMT00000350200; OTTHUMT00000367018; CCDS2849.1; hsa_circ_0065991; hsa_circ_0065992; hsa_circ_0065993; hsa_circ_0065994; uc003ddd.4; uc062kkk.1; uc062kkl.1	Homo sapiens twinfilin actin binding protein 2 (TWF2), mRNA.; twinfilin actin binding protein 2 [gene_biotype:protein_coding transcript_biotype:protein_coding]; twinfilin actin binding protein 2 [gene_biotype:protein_coding transcript_biotype:retained_intron]; Homo sapiens twinfilin, actin-binding protein, homolog 2 (Drosophila), mRNA (cDNA clone MGC:8488 IMAGE:2822004), complete cds.; Homo sapie…	coding	UP
659	TC0300014064.hg.1	7.99276	7.07163	1.89359	0.000179253	NM_002628; NM_053024; ENST00000239940; ENST00000423691; ENST00000452853; ENST00000460404; ENST00000461868; ENST00000461930; ENST00000468323; ENST00000475518; ENST00000481275; ENST00000481767; ENST00000489155; ENST00000490975; ENST00000494827; ENST00000497060; ENST00000497148; ENST00000498169; ENST00000498307; BC018049; BC043646; BC095444; OTTHUMT00000356873; OTTHUMT00000357088; OTTHUMT00000357089…	Homo sapiens profilin 2 (PFN2), transcript variant 2, mRNA.; Homo sapiens profilin 2 (PFN2), transcript variant 1, mRNA.; profilin 2 [gene_biotype:protein_coding transcript_biotype:protein_coding]; profilin 2 [gene_biotype:protein_coding transcript_biotype:nonsense_mediated_decay]; profilin 2 [gene_biotype:protein_coding transcript_biotype:retained_intron]; Homo sapiens profilin 2, mRNA (cDNA clo…	coding	UP
660	TC0300014075.hg.1	4.62577	5.35631	-1.65925	0.00490842	NM_173084; ENST00000309784; ENST00000468542; ENST00000471155; ENST00000471396; ENST00000479460; ENST00000494486; ENST00000496222; ENST00000543469; BC109259; BC109260; OTTHUMT00000352963; OTTHUMT00000352966; OTTHUMT00000352967; OTTHUMT00000352968; OTTHUMT00000352969; OTTHUMT00000352970; OTTHUMT00000352971; CCDS3190.1; TRIM59andIFT80.vgAug10; uc003fdm.4; uc062pow.1; uc062pox.1; uc062poy.1; uc062poz…	Homo sapiens tripartite motif containing 59 (TRIM59), mRNA.; tripartite motif containing 59 [gene_biotype:protein_coding transcript_biotype:protein_coding]; Homo sapiens tripartite motif-containing 59, mRNA (cDNA clone MGC:129860 IMAGE:40025031), complete cds.; Homo sapiens tripartite motif-containing 59, mRNA (cDNA clone MGC:129861 IMAGE:40025036), complete cds.; tripartite motif-containing 59[g…	coding	DOWN
661	TC0300014082.hg.1	7.54384	6.47702	2.09482	0.0141533	NM_004454; ENST00000306376; ENST00000413301; ENST00000421809; ENST00000422039; ENST00000433149; ENST00000434744; ENST00000440773; ENST00000472868; ENST00000475484; ENST00000476890; ENST00000480706; ENST00000484223; ENST00000489830; ENST00000495808; BC007333; OTTHUMT00000344947; OTTHUMT00000344948; OTTHUMT00000344949; OTTHUMT00000344950; OTTHUMT00000344951; OTTHUMT00000344952; OTTHUMT00000344953; …	Homo sapiens ets variant 5 (ETV5), mRNA.; ets variant 5 [gene_biotype:protein_coding transcript_biotype:protein_coding]; ets variant 5 [gene_biotype:protein_coding transcript_biotype:nonsense_mediated_decay]; ets variant 5 [gene_biotype:protein_coding transcript_biotype:processed_transcript]; ets variant 5 [gene_biotype:protein_coding transcript_biotype:retained_intron]; Homo sapiens ets variant …	coding	UP
662	TC0400006459.hg.1	2.22867	2.94065	-1.63805	0.00339325	NONHSAT094552	Non-coding transcript identified by NONCODE; Non-coding transcript identified by NONCODE: Antisense	ncrna	DOWN
663	TC0400006679.hg.1	4.57837	3.7785	1.74094	0.0207943	T260426; T260427	Transcript identified by MiTranscriptome	ncrna	UP
664	TC0400006704.hg.1	3.806	4.82305	-2.02377	0.0179314	deego.aAug10	Transcript Identified by AceView	ncrna	DOWN
665	TC0400006809.hg.1	2.24439	1.56077	1.60616	0.0429562	blerflerby.aAug10-unspliced	Transcript Identified by AceView	ncrna	UP
666	TC0400007017.hg.1	3.2336	2.50835	1.65318	0.00790192	hsa_circ_0008127	Jeck2013 ALT_ACCEPTOR, ALT_DONOR, coding, INTERNAL, intronic best transcript NM_004787	ncrna	UP
667	TC0400007068.hg.1	6.12803	6.76621	-1.55637	0.0334817	NONHSAT095797	Non-coding transcript identified by NONCODE; Non-coding transcript identified by NONCODE: Linc	ncrna	DOWN
668	TC0400007116.hg.1	4.59283	3.98924	1.51949	0.00953732	T262631	Transcript identified by MiTranscriptome	ncrna	UP
669	TC0400007117.hg.1	6.12162	5.52676	1.51033	0.000911812	T262635	Transcript identified by MiTranscriptome	ncrna	UP
670	TC0400007274.hg.1	2.16592	1.45929	1.63198	0.00477291	T263600	Transcript identified by MiTranscriptome	ncrna	UP
671	TC0400007303.hg.1	5.77761	6.38288	-1.52127	0.0342125	ENST00000506347; OTTHUMT00000361281	poly(A) binding protein, cytoplasmic 1 pseudogene 1 [gene_biotype:processed_pseudogene transcript_biotype:processed_pseudogene]; poly(A) binding protein, cytoplasmic 1 (PABPC1) pseudogene[gene_biotype:processed_pseudogene transcript_biotype:processed_pseudogene]	ncrna	DOWN
672	TC0400007349.hg.1	5.23677	5.83754	-1.51653	0.00772772	jawgly.aAug10-unspliced	Transcript Identified by AceView	ncrna	DOWN
673	TC0400007406.hg.1	4.08326	3.41811	1.58574	0.0109227	vawsweybu.aAug10-unspliced	Transcript Identified by AceView	ncrna	UP
674	TC0400007407.hg.1	2.72537	2.07432	1.5703	0.000822238	T264244; T264245; T264246; T264247; T264249; T264250; T264251; T264252; T264253	Transcript identified by MiTranscriptome	ncrna	UP
675	TC0400007468.hg.1	7.20051	6.20136	1.99883	0.0407316	T264512	Transcript identified by MiTranscriptome	ncrna	UP
676	TC0400007470.hg.1	8.56775	7.76992	1.73849	0.00625924	T264518	Transcript identified by MiTranscriptome	ncrna	UP
677	TC0400007494.hg.1	4.72578	3.68946	2.05099	0.00996163	T264619	Transcript identified by MiTranscriptome	ncrna	UP
678	TC0400007554.hg.1	2.37421	1.78244	1.5071	0.0406303	ENST00000507445; NONHSAT096438; OTTHUMT00000361587	havana:known chromosome:GRCh38:4:55219344:55219973:1 gene:ENSG00000250812 gene_biotype:processed_pseudogene transcript_biotype:processed_pseudogene; Non-coding transcript identified by NONCODE; Non-coding transcript identified by NONCODE: Linc; methyltransferase like 5 (METTL5) pseudogene[gene_biotype:processed_pseudogene transcript_biotype:processed_pseudogene]	ncrna	UP
679	TC0400007563.hg.1	3.56302	4.20193	-1.55715	0.0333913	nesiyu.aAug10	Transcript Identified by AceView	ncrna	DOWN
680	TC0400007582.hg.1	4.73475	3.92599	1.7517	0.0432756	NM_020722; ENST00000264229; ENST00000503618; ENST00000504228; ENST00000505410; ENST00000514330; ENST00000541073; ENST00000629263; BC144536; BC150615; BC171783; OTTHUMT00000362097; OTTHUMT00000362142; OTTHUMT00000362145; OTTHUMT00000362147; OTTHUMT00000362148; OTTHUMT00000481697; BC167851; CCDS43230.1; hsa_circ_0069821; hsa_circ_0069822; uc003hbk.3; uc003hbl.4; uc010iha.3; uc062wuc.1; uc062wue.1; …	Homo sapiens KIAA1211 (KIAA1211), mRNA.; KIAA1211 [gene_biotype:protein_coding transcript_biotype:protein_coding]; KIAA1211 [gene_biotype:protein_coding transcript_biotype:processed_transcript]; Homo sapiens KIAA1211, mRNA (cDNA clone MGC:178080 IMAGE:9053063), complete cds.; Homo sapiens KIAA1211, mRNA (cDNA clone MGC:183525 IMAGE:9056985), complete cds.; Homo sapiens KIAA1211, mRNA (cDNA clone …	coding	UP
681	TC0400007640.hg.1	2.57323	1.69449	1.83876	0.0137538	T265308	Transcript identified by MiTranscriptome	ncrna	UP
682	TC0400007825.hg.1	4.98111	4.24661	1.66383	0.00780174	T266381	Transcript identified by MiTranscriptome	ncrna	UP
683	TC0400007851.hg.1	3.84616	4.60668	-1.69411	0.0365878	NM_001270989; NM_001270990; NM_001270991; NM_001270992; NM_001270993; NR_073114; NR_073117; ENST00000332112; ENST00000413830; ENST00000446430; ENST00000502358; ENST00000502835; ENST00000503098; ENST00000505212; ENST00000509145; ENST00000514968; BC127938; BC127939; OTTHUMT00000362738; OTTHUMT00000362739; OTTHUMT00000362740; OTTHUMT00000362741; OTTHUMT00000362742; OTTHUMT00000362743; OTTHUMT0000036…	Homo sapiens epithelial mitogen (EPGN), transcript variant 1, mRNA.; Homo sapiens epithelial mitogen (EPGN), transcript variant 2, mRNA.; Homo sapiens epithelial mitogen (EPGN), transcript variant 3, mRNA.; Homo sapiens epithelial mitogen (EPGN), transcript variant 4, mRNA.; Homo sapiens epithelial mitogen (EPGN), transcript variant 5, mRNA.; Homo sapiens epithelial mitogen (EPGN), transcript var…	coding	DOWN
684	TC0400007853.hg.1	3.50966	4.21065	-1.62562	0.00100252	NM_001432; ENST00000244869; ENST00000503689; ENST00000507603; BC136404; BC136405; OTTHUMT00000252276; OTTHUMT00000362718; OTTHUMT00000362719; CCDS3564.1; hsa_circ_0069990; hsa_circ_0069991; uc003hie.2; uc062xho.1; uc062xhp.1; NONHSAT096892; NONHSAT096893	Homo sapiens epiregulin (EREG), mRNA.; epiregulin [gene_biotype:protein_coding transcript_biotype:protein_coding]; epiregulin [gene_biotype:protein_coding transcript_biotype:processed_transcript]; epiregulin [gene_biotype:protein_coding transcript_biotype:retained_intron]; Homo sapiens epiregulin, mRNA (cDNA clone MGC:168014 IMAGE:9020391), complete cds.; Homo sapiens epiregulin, mRNA (cDNA clone…	coding	DOWN
685	TC0400007869.hg.1	3.52697	2.84338	1.60614	0.00609787	tarbabo.aAug10-unspliced	Transcript Identified by AceView	ncrna	UP
686	TC0400007906.hg.1	4.29394	5.16241	-1.82572	0.0155164	ENST00000425645.1; OTTHUMT00000347380; uc062xms.1; ENST00000425645; HG496999.1:1..239:ncRNA; NONHSAT097012	N/A; novel transcript; havana:known chromosome:GRCh38:4:76637623:76644368:1 gene:ENSG00000231335 gene_biotype:sense_intronic transcript_biotype:sense_intronic; long non-coding RNA OTTHUMT00000347380.1 (AC107072.2 gene; Non-coding transcript identified by NONCODE: Sense No Exonic	ncrna	DOWN
687	TC0400007957.hg.1	5.0655	5.71364	-1.56714	0.00107762	ENST00000467439; OTTHUMT00000348998	havana:known chromosome:GRCh38:4:80161129:80162011:1 gene:ENSG00000244002 gene_biotype:processed_pseudogene transcript_biotype:processed_pseudogene; ribosomal protein SA (RPSA) pseudogene[gene_biotype:processed_pseudogene transcript_biotype:processed_pseudogene]	ncrna	DOWN
688	TC0400008041.hg.1	5.17055	4.49192	1.60062	0.0405045	NM_006264; NM_080683; NM_080684; NM_080685; ENST00000316707; ENST00000411767; ENST00000427191; ENST00000436978; ENST00000502971; ENST00000507902; ENST00000508063; ENST00000511105; ENST00000511467; BC140777; CCDS47093.1; CCDS47094.1; CCDS47095.1; CCDS47096.1; hsa_circ_0004446; hsa_circ_0006468; hsa_circ_0007263; hsa_circ_0007324; hsa_circ_0007948; hsa_circ_0008954; hsa_circ_0070351; hsa_circ_00703…	Homo sapiens protein tyrosine phosphatase, non-receptor type 13 (APO-1/CD95 (Fas)-associated phosphatase) (PTPN13), transcript variant 2, mRNA.; Homo sapiens protein tyrosine phosphatase, non-receptor type 13 (APO-1/CD95 (Fas)-associated phosphatase) (PTPN13), transcript variant 1, mRNA.; Homo sapiens protein tyrosine phosphatase, non-receptor type 13 (APO-1/CD95 (Fas)-associated phosphatase) (PT…	coding	UP
689	TC0400008057.hg.1	4.01201	4.9572	-1.92544	0.0182766	gagy.aAug10-unspliced	Transcript Identified by AceView	ncrna	DOWN
690	TC0400008086.hg.1	2.95853	3.57896	-1.53733	0.0463909	NM_004967; ENST00000226284; OTTHUMT00000253050; CCDS3624.1; uc003hqx.5	Homo sapiens integrin-binding sialoprotein (IBSP), mRNA.; integrin-binding sialoprotein [gene_biotype:protein_coding transcript_biotype:protein_coding]; integrin-binding sialoprotein[gene_biotype:protein_coding transcript_biotype:protein_coding]; integrin-binding sialoprotein [Source:HGNC Symbol;Acc:HGNC:5341]	coding	DOWN
691	TC0400008106.hg.1	8.03121	7.26703	1.6984	0.0382122	NM_016323; ENST00000264350; ENST00000502913; ENST00000508159; ENST00000508695; ENST00000510223; BC140716; OTTHUMT00000253554; OTTHUMT00000363268; OTTHUMT00000363269; OTTHUMT00000363270; OTTHUMT00000363331; CCDS3630.1; HERC5.dAug10; hsa_circ_0001426; hsa_circ_0070416; hsa_circ_0070417; hsa_circ_0070418; hsa_circ_0070419; hsa_circ_0070420; hsa_circ_0070421; hsa_circ_0070422; hsa_circ_0070423; uc003…	Homo sapiens HECT and RLD domain containing E3 ubiquitin protein ligase 5 (HERC5), mRNA.; HECT and RLD domain containing E3 ubiquitin protein ligase 5 [gene_biotype:protein_coding transcript_biotype:protein_coding]; HECT and RLD domain containing E3 ubiquitin protein ligase 5 [gene_biotype:protein_coding transcript_biotype:retained_intron]; HECT and RLD domain containing E3 ubiquitin protein liga…	coding	UP
692	TC0400008240.hg.1	3.71933	2.85598	1.81926	0.0187517	NM_001306151; NM_014395; ENST00000296414; ENST00000507994; ENST00000512369; ENST00000514301; BC012924; OTTHUMT00000363214; OTTHUMT00000363215; OTTHUMT00000363216; OTTHUMT00000363217; CCDS47112.1; DAPP1.cAug10; DAPP1.dAug10; hsa_circ_0070503; hsa_circ_0070504; uc003hvf.5; uc010ilh.4; uc062ymb.1; uc062ymd.1; NONHSAT097539; NONHSAT097540	Homo sapiens dual adaptor of phosphotyrosine and 3-phosphoinositides (DAPP1), transcript variant 2, mRNA.; Homo sapiens dual adaptor of phosphotyrosine and 3-phosphoinositides (DAPP1), transcript variant 1, mRNA.; dual adaptor of phosphotyrosine and 3-phosphoinositides [gene_biotype:protein_coding transcript_biotype:protein_coding]; dual adaptor of phosphotyrosine and 3-phosphoinositides [gene_bi…	coding	UP
693	TC0400008272.hg.1	2.09719	2.69924	-1.51787	0.0110147	swybubo.aAug10-unspliced	Transcript Identified by AceView	ncrna	DOWN
694	TC0400008329.hg.1	7.41417	8.07113	-1.57675	0.0252505	NM_001031720; NM_024751; ENST00000360505; ENST00000394728; ENST00000394730; ENST00000484843; ENST00000503409; ENST00000507281; ENST00000509336; ENST00000510865; ENST00000512828; ENST00000515255; ENST00000515279; BC032942; OTTHUMT00000253947; OTTHUMT00000253948; OTTHUMT00000253949; OTTHUMT00000363979; OTTHUMT00000363980; OTTHUMT00000363981; OTTHUMT00000363982; OTTHUMT00000363983; OTTHUMT0000036398…	Homo sapiens glutathione S-transferase, C-terminal domain containing (GSTCD), transcript variant 1, mRNA.; Homo sapiens glutathione S-transferase, C-terminal domain containing (GSTCD), transcript variant 2, mRNA.; glutathione S-transferase, C-terminal domain containing [gene_biotype:protein_coding transcript_biotype:protein_coding]; glutathione S-transferase, C-terminal domain containing [gene_bi…	coding	DOWN
695	TC0400008351.hg.1	5.17278	4.43521	1.66737	0.022998	NR_029373; NR_029374; ENST00000436413; ENST00000506314; ENST00000507799; ENST00000508266; ENST00000508286; ENST00000512129; ENST00000512637; ENST00000436413.1; ENST00000506314.1; ENST00000507799.1; ENST00000508266.1; ENST00000508286.1; ENST00000512129.1; ENST00000512637.1; LOC641518.fAug10; OTTHUMT00000363473; OTTHUMT00000363474; OTTHUMT00000363475; OTTHUMT00000363476; OTTHUMT00000363477; OTTHUMT…	Homo sapiens LEF1 antisense RNA 1 (LEF1-AS1), transcript variant 1, long non-coding RNA.; Homo sapiens LEF1 antisense RNA 1 (LEF1-AS1), transcript variant 2, long non-coding RNA.; LEF1 antisense RNA 1 [gene_biotype:processed_transcript transcript_biotype:antisense]; LEF1 antisense RNA 1 [gene_biotype:processed_transcript transcript_biotype:retained_intron]; LEF1 antisense RNA 1 [Source:HGNC Symbo…	ncrna	UP
696	TC0400008368.hg.1	5.25224	4.18686	2.09272	0.0277378	T269349	Transcript identified by MiTranscriptome	ncrna	UP
697	TC0400008386.hg.1	5.13287	4.49634	1.55458	0.00261336	T269508	Transcript identified by MiTranscriptome	ncrna	UP
698	TC0400008527.hg.1	1.97248	2.93574	-1.94971	0.00121415	steeklawby.aAug10-unspliced	Transcript Identified by AceView	ncrna	DOWN
699	TC0400008540.hg.1	7.51225	8.10291	-1.50593	0.0173912	NR_003135; ENST00000412784; ENST00000502249; OTTHUMT00000364031; OTTHUMT00000364033; hsa_circ_0005953; NONHSAT097982; TCONS_l2_00020697	Homo sapiens centrosomal protein 170kDa pseudogene 1 (CEP170P1), non-coding RNA.; centrosomal protein 170kDa pseudogene 1 [gene_biotype:transcribed_unprocessed_pseudogene transcript_biotype:processed_transcript]; centrosomal protein 170kDa pseudogene 1 [gene_biotype:transcribed_unprocessed_pseudogene transcript_biotype:transcribed_unprocessed_pseudogene]; centrosomal protein 170kDa pseudogene 1[g…	ncrna	DOWN
700	TC0400008610.hg.1	3.24128	3.99137	-1.68189	0.0186704	chorbarbo.aAug10-unspliced	Transcript Identified by AceView	ncrna	DOWN
701	TC0400008772.hg.1	3.2304	2.51748	1.63912	0.0303359	NR_038380; ENST00000510066; ENST00000510767; ENST00000512538; ENST00000512786; ENST00000514752; uc003ihi.2; ENST00000510066.1; ENST00000510767.1; ENST00000512538.1; ENST00000512786.1; ENST00000514752.1; OTTHUMT00000364382; OTTHUMT00000364383; OTTHUMT00000364384; OTTHUMT00000364385; OTTHUMT00000364386; stagar.cAug10; uc062zqi.1; uc062zqk.1; uc062zql.1; uc062zqo.1; NONHSAT098415; NONHSAT098416; NON…	Homo sapiens SLC7A11 antisense RNA 1 (SLC7A11-AS1), long non-coding RNA.; SLC7A11 antisense RNA 1 [gene_biotype:processed_transcript transcript_biotype:antisense]; SLC7A11 antisense RNA 1 [gene_biotype:processed_transcript transcript_biotype:retained_intron]; Homo sapiens SLC7A11 antisense RNA 1 (SLC7A11-AS1), non-coding RNA.; SLC7A11 antisense RNA 1 [Source:HGNC Symbol;Acc:HGNC:44064]; novel tra…	ncrna	UP
702	TC0400008786.hg.1	2.88181	2.23136	1.56966	0.0249872	uc062zrk.1; ENST00000516694; NONHSAT098450	RNA, U6 small nuclear 531, pseudogene [Source:HGNC Symbol;Acc:HGNC:47494]; RNA, U6 small nuclear 531, pseudogene [gene_biotype:snRNA transcript_biotype:snRNA]; Non-coding transcript identified by NONCODE	ncrna	UP
703	TC0400008815.hg.1	4.88668	5.71084	-1.7705	0.0332405	hiseme.aAug10-unspliced	Transcript Identified by AceView	ncrna	DOWN
704	TC0400008834.hg.1	5.27258	4.20085	2.10195	0.0148153	NM_001153446; NM_001153484; NM_001153552; NM_001153585; NM_001153635; NM_001153663; NM_001153690; NM_032547; ENST00000338517; ENST00000394201; ENST00000394203; ENST00000394205; ENST00000502535; ENST00000506322; ENST00000506597; ENST00000510586; ENST00000512749; ENST00000608372; ENST00000614192; BC062684; OTTHUMT00000257274; OTTHUMT00000257275; OTTHUMT00000257276; OTTHUMT00000364699; OTTHUMT000003…	Homo sapiens short coiled-coil protein (SCOC), transcript variant 6, mRNA.; Homo sapiens short coiled-coil protein (SCOC), transcript variant 1, mRNA.; Homo sapiens short coiled-coil protein (SCOC), transcript variant 3, mRNA.; Homo sapiens short coiled-coil protein (SCOC), transcript variant 5, mRNA.; Homo sapiens short coiled-coil protein (SCOC), transcript variant 7, mRNA.; Homo sapiens short …	coding	UP
705	TC0400008850.hg.1	2.8251	3.58002	-1.68754	0.00899923	T272091; T272092; T272093; T272094; T272095; T272096; T272097; T272098; T272099; T272100; T272101; T272105	Transcript identified by MiTranscriptome: lncrna	ncrna	DOWN
706	TC0400008891.hg.1	6.33905	6.98146	-1.56093	0.00667966	OTTHUMT00000364897; ENST00000504966	keratin 18 pseudogene 51[gene_biotype:processed_pseudogene transcript_biotype:processed_pseudogene]; keratin 18 pseudogene 51 [gene_biotype:processed_pseudogene transcript_biotype:processed_pseudogene]	ncrna	DOWN
707	TC0400008914.hg.1	3.28385	4.04096	-1.6901	0.00298686	ENST00000514334.1; OTTHUMT00000366938; sutime.aAug10; uc063aan.1; ENST00000514334; HG497354.1:1..794:ncRNA; NONHSAT098645	N/A; novel transcript; Transcript Identified by AceView; havana:known chromosome:GRCh38:4:145833118:145839580:1 gene:ENSG00000251687 gene_biotype:antisense transcript_biotype:antisense; long non-coding RNA OTTHUMT00000366938.1 (RP11-181K12.2 gene; Non-coding transcript identified by NONCODE: Antisense	ncrna	DOWN
708	TC0400008919.hg.1	3.59103	4.34669	-1.6884	0.00524781	tybeebo.aAug10-unspliced	Transcript Identified by AceView	ncrna	DOWN
709	TC0400008943.hg.1	6.01362	5.21005	1.74542	0.006816	NM_001166055; NM_001256283; NM_001957; NR_045958; ENST00000324300; ENST00000358556; ENST00000503721; ENST00000506066; ENST00000510697; ENST00000511804; ENST00000514245; BC022511; OTTHUMT00000364635; OTTHUMT00000364636; OTTHUMT00000364637; OTTHUMT00000364638; OTTHUMT00000364639; OTTHUMT00000364640; uc010ipg.2; CCDS3769.1; CCDS54810.1; CCDS58927.1; EDNRA.bAug10; EDNRA.cAug10; EDNRA.dAug10; EDNRA.gA…	Homo sapiens endothelin receptor type A (EDNRA), transcript variant 2, mRNA.; Homo sapiens endothelin receptor type A (EDNRA), transcript variant 3, mRNA.; Homo sapiens endothelin receptor type A (EDNRA), transcript variant 1, mRNA.; Homo sapiens endothelin receptor type A (EDNRA), transcript variant 4, non-coding RNA.; endothelin receptor type A [gene_biotype:protein_coding transcript_biotype:pr…	coding	UP
710	TC0400009002.hg.1	4.64105	5.3135	-1.59378	0.00238543	waswybu.aAug10-unspliced	Transcript Identified by AceView	ncrna	DOWN
711	TC0400009220.hg.1	2.50298	3.37462	-1.82974	0.0482827	tapleeby.aAug10-unspliced	Transcript Identified by AceView	ncrna	DOWN
712	TC0400009223.hg.1	8.09996	6.06875	4.08748	0.000338311	NM_001873; ENST00000402744; ENST00000431967; ENST00000480404; ENST00000511992; ENST00000513982; BC033866; BC053612; OTTHUMT00000317094; OTTHUMT00000317095; OTTHUMT00000317098; OTTHUMT00000363912; OTTHUMT00000363913; CCDS3810.1; uc003irg.5; uc063atw.1; uc063atx.1; uc063aty.1; uc063atz.1	Homo sapiens carboxypeptidase E (CPE), mRNA.; carboxypeptidase E [gene_biotype:protein_coding transcript_biotype:protein_coding]; carboxypeptidase E [gene_biotype:protein_coding transcript_biotype:nonsense_mediated_decay]; Homo sapiens carboxypeptidase E, mRNA (cDNA clone MGC:45357 IMAGE:5182962), complete cds.; Homo sapiens carboxypeptidase E, mRNA (cDNA clone MGC:61542 IMAGE:6139788), complete …	coding	UP
713	TC0400009265.hg.1	4.50953	5.24903	-1.6696	0.021969	ENST00000624842; OTTHUMT00000365142; uc063awn.1; NONHSAT099144	N/A; TEC; Non-coding transcript identified by NONCODE; Non-coding transcript identified by NONCODE: Sense No Exonic	ncrna	DOWN
714	TC0400009477.hg.1	5.20502	5.82938	-1.54153	0.0367438	T275441	Transcript identified by MiTranscriptome	ncrna	DOWN
715	TC0400009478.hg.1	6.47637	7.10841	-1.54976	0.00739944	T275442	Transcript identified by MiTranscriptome	ncrna	DOWN
716	TC0400009542.hg.1	3.98057	3.07987	1.86696	0.0275126	lnc-TLR3-1:1; NONHSAT099633; TCONS_00008366	Transcript Originally Identified by LNCipedia, alternate transcript name: NONHSAT099633; Non-coding transcript identified by NONCODE: Linc; gene_id XLOC_003820; transcript_id TCONS_00008366; oId TCONS_00010499; linc_name linc-TLR3-1; tss_id TSS6146; class_code .; gene_name linc-TLR3-1;	ncrna	UP
717	TC0400009864.hg.1	3.13554	4.31478	-2.26458	0.012422	T260282	Transcript identified by MiTranscriptome	ncrna	DOWN
718	TC0400009952.hg.1	1.74596	2.60082	-1.80858	0.0186577	T260651	Transcript identified by MiTranscriptome	ncrna	DOWN
719	TC0400010084.hg.1	3.48629	2.87625	1.5263	0.0279189	NR_015450; ENST00000501050.1; ENST00000503938.1; LOC285548.cAug10; OTTHUMT00000359164; OTTHUMT00000359165; uc062vfp.1; uc062vfq.1; ENST00000501050; ENST00000503938; HG496738.1:1..366:ncRNA; HG496739.1:1..1263:ncRNA; NONHSAT095575; NONHSAT095576; NONHSAT095577	Homo sapiens long intergenic non-protein coding RNA 1096 (LINC01096), long non-coding RNA.; long intergenic non-protein coding RNA 1096 [Source:HGNC Symbol;Acc:HGNC:27739]; Transcript Identified by AceView, Entrez Gene ID(s) 285548; novel transcript; long intergenic non-protein coding RNA 1096 [gene_biotype:lincRNA transcript_biotype:lincRNA]; long non-coding RNA OTTHUMT00000359165.1 (AC006445.8 …	ncrna	UP
720	TC0400010115.hg.1	5.92873	7.09957	-2.25143	0.00486873	wawfloy.aAug10-unspliced	Transcript Identified by AceView	ncrna	DOWN
721	TC0400010125.hg.1	3.86453	5.12181	-2.39045	0.00780283	NM_005130; ENST00000382333; BC003628; BC008910; OTTHUMT00000214974; CCDS3418.1; hsa_circ_0069234; hsa_circ_0069235; uc003gom.4	Homo sapiens fibroblast growth factor binding protein 1 (FGFBP1), mRNA.; fibroblast growth factor binding protein 1 [gene_biotype:protein_coding transcript_biotype:protein_coding]; Homo sapiens fibroblast growth factor binding protein 1, mRNA (cDNA clone MGC:2568 IMAGE:3030037), complete cds.; Homo sapiens fibroblast growth factor binding protein 1, mRNA (cDNA clone MGC:15257 IMAGE:3689309), comp…	coding	DOWN
722	TC0400010246.hg.1	5.87884	5.26646	1.52878	0.0110809	pluspoybu.aAug10-unspliced	Transcript Identified by AceView	ncrna	UP
723	TC0400010255.hg.1	3.69371	4.29413	-1.51616	0.0454202	T262449	Transcript identified by MiTranscriptome	ncrna	DOWN
724	TC0400010282.hg.1	8.8909	7.4928	2.63555	0.00243437	NM_001297592; NM_001297594; NM_015187; ENST00000264868; ENST00000399878; ENST00000502949; ENST00000507618; ENST00000509290; ENST00000510448; ENST00000510880; ENST00000512286; ENST00000513364; ENST00000513416; ENST00000513691; ENST00000514321; ENST00000514872; BC060867; OTTHUMT00000360259; OTTHUMT00000360260; OTTHUMT00000360261; OTTHUMT00000360263; OTTHUMT00000360264; OTTHUMT00000360265; OTTHUMT00…	Homo sapiens sel-1 suppressor of lin-12-like 3 (C. elegans) (SEL1L3), transcript variant 2, mRNA.; Homo sapiens sel-1 suppressor of lin-12-like 3 (C. elegans) (SEL1L3), transcript variant 3, mRNA.; Homo sapiens sel-1 suppressor of lin-12-like 3 (C. elegans) (SEL1L3), transcript variant 1, mRNA.; sel-1 suppressor of lin-12-like 3 (C. elegans) [gene_biotype:protein_coding transcript_biotype:protein…	coding	UP
725	TC0400010326.hg.1	5.45775	4.65842	1.74029	0.024624	T262793	Transcript identified by MiTranscriptome	ncrna	UP
726	TC0400010368.hg.1	2.47527	1.88389	1.50669	0.0482508	faswerbu.aAug10-unspliced	Transcript Identified by AceView	ncrna	UP
727	TC0400010371.hg.1	1.98459	2.62076	-1.5542	0.00170548	T263051	Transcript identified by MiTranscriptome	ncrna	DOWN
728	TC0400010398.hg.1	3.21048	2.59249	1.53473	0.0209193	T263237; T263238; T263239	Transcript identified by MiTranscriptome	ncrna	UP
729	TC0400010487.hg.1	3.37529	4.25698	-1.84253	0.0290272	nybabo.aAug10-unspliced	Transcript Identified by AceView	ncrna	DOWN
730	TC0400010511.hg.1	2.70871	4.01443	-2.47207	0.0203051	stysmuby.aAug10-unspliced	Transcript Identified by AceView	ncrna	DOWN
731	TC0400010613.hg.1	2.66686	3.8409	-2.25643	0.0437721	smorflor.aAug10-unspliced	Transcript Identified by AceView	ncrna	DOWN
732	TC0400010647.hg.1	3.39952	2.56721	1.78053	0.0118424	T264550	Transcript identified by MiTranscriptome	ncrna	UP
733	TC0400010678.hg.1	5.29733	4.33482	1.9487	0.00800935	T264620	Transcript identified by MiTranscriptome	ncrna	UP
734	TC0400010757.hg.1	1.89423	2.66379	-1.70475	0.032887	nugaw.aAug10-unspliced	Transcript Identified by AceView	ncrna	DOWN
735	TC0400010785.hg.1	12.6639	12.0458	1.5349	0.00202811	NM_001253835; NM_001553; ENST00000295666; ENST00000512512; ENST00000514062; BC017201; BC066339; OTTHUMT00000250693; OTTHUMT00000362249; OTTHUMT00000362250; CCDS3512.1; uc003hcn.4; uc011cag.3; uc062wwk.1; lnc-IGFBP7-1:1; lnc-IGFBP7-1:2; NONHSAT096540; NONHSAT096541	Homo sapiens insulin-like growth factor binding protein 7 (IGFBP7), transcript variant 2, mRNA.; Homo sapiens insulin-like growth factor binding protein 7 (IGFBP7), transcript variant 1, mRNA.; insulin-like growth factor binding protein 7 [gene_biotype:protein_coding transcript_biotype:protein_coding]; insulin-like growth factor binding protein 7 [gene_biotype:protein_coding transcript_biotype:pr…	coding	UP
736	TC0400011051.hg.1	3.58184	2.81922	1.69657	0.0208174	sporsmorby.aAug10-unspliced	Transcript Identified by AceView	ncrna	UP
737	TC0400011117.hg.1	3.01655	3.76246	-1.67703	0.039077	pawspubu.aAug10	Transcript Identified by AceView	ncrna	DOWN
738	TC0400011279.hg.1	6.3257	8.17242	-3.59682	0.000270532	NM_001257386; NM_004827; ENST00000237612; ENST00000503830; ENST00000505480; ENST00000515655; BC021281; BC092408; OTTHUMT00000253051; OTTHUMT00000363319; OTTHUMT00000363320; OTTHUMT00000363321; uc003hrh.3; CCDS3628.1; CCDS58910.1; hsa_circ_0070407; uc003hrg.4; uc062ych.1; uc062yci.1; NONHSAT097334; NONHSAT097335	Homo sapiens ATP-binding cassette, sub-family G (WHITE), member 2 (Junior blood group) (ABCG2), transcript variant 2, mRNA.; Homo sapiens ATP-binding cassette, sub-family G (WHITE), member 2 (Junior blood group) (ABCG2), transcript variant 1, mRNA.; ATP-binding cassette, sub-family G (WHITE), member 2 (Junior blood group) [gene_biotype:protein_coding transcript_biotype:protein_coding]; Homo sapie…	coding	DOWN
739	TC0400011415.hg.1	2.94117	2.1954	1.67686	0.0187992	ENST00000508578.1; OTTHUMT00000365455; taspubu.aAug10; uc062yma.1; ENST00000508578; HG497105.1:1..359:ncRNA; NONHSAT097538	N/A; putative novel transcript; Transcript Identified by AceView; havana:known chromosome:GRCh38:4:99594799:99625913:-1 gene:ENSG00000248676 gene_biotype:antisense transcript_biotype:antisense; long non-coding RNA OTTHUMT00000365455.1 (RP11-766F14.1 gene; Non-coding transcript identified by NONCODE: Antisense	ncrna	UP
740	TC0400011462.hg.1	4.17372	3.57344	1.51601	0.0092381	T268808	Transcript identified by MiTranscriptome	ncrna	UP
741	TC0400011468.hg.1	3.509	4.43509	-1.90012	0.0384083	doybobo.aAug10-unspliced	Transcript Identified by AceView	ncrna	DOWN
742	TC0400011485.hg.1	2.54194	3.20731	-1.58598	0.0118056	uc062yro.1; ENST00000401180; NONHSAT097648	N/A; ncrna:novel chromosome:GRCh38:4:104278107:104278191:-1 gene:ENSG00000215999 gene_biotype:miRNA transcript_biotype:miRNA; Non-coding transcript identified by NONCODE	ncrna	DOWN
743	TC0400011506.hg.1	4.89432	5.66883	-1.71061	0.00575449	perglu.aAug10-unspliced	Transcript Identified by AceView	ncrna	DOWN
744	TC0400011600.hg.1	7.5812	6.95091	1.54788	0.0299551	NM_000325; NM_001204397; NM_001204398; NM_001204399; NM_153426; NM_153427; ENST00000306732; ENST00000354925; ENST00000355080; ENST00000394595; ENST00000394598; ENST00000511837; ENST00000511990; ENST00000556049; ENST00000557119; ENST00000607868; ENST00000613094; ENST00000614423; ENST00000616641; BC013998; BC106010; OTTHUMT00000256306; OTTHUMT00000256307; OTTHUMT00000256308; OTTHUMT00000256309; OTT…	Homo sapiens paired-like homeodomain 2 (PITX2), transcript variant 3, mRNA.; Homo sapiens paired-like homeodomain 2 (PITX2), transcript variant 4, mRNA.; Homo sapiens paired-like homeodomain 2 (PITX2), transcript variant 5, mRNA.; Homo sapiens paired-like homeodomain 2 (PITX2), transcript variant 6, mRNA.; Homo sapiens paired-like homeodomain 2 (PITX2), transcript variant 2, mRNA.; Homo sapiens p…	coding	UP
745	TC0400011643.hg.1	3.86301	5.32552	-2.75589	0.013421	NM_001221; NM_172114; NM_172115; NM_172127; NM_172128; NM_172129; ENST00000296402; ENST00000342666; ENST00000379773; ENST00000394522; ENST00000394524; ENST00000505132; ENST00000505990; ENST00000508738; ENST00000509594; ENST00000509907; ENST00000511664; ENST00000513132; ENST00000514328; ENST00000515496; BC032784; OTTHUMT00000256418; OTTHUMT00000256419; OTTHUMT00000256420; OTTHUMT00000365319; OTTHU…	Homo sapiens calcium/calmodulin-dependent protein kinase II delta (CAMK2D), transcript variant 3, mRNA.; Homo sapiens calcium/calmodulin-dependent protein kinase II delta (CAMK2D), transcript variant 6, mRNA.; Homo sapiens calcium/calmodulin-dependent protein kinase II delta (CAMK2D), transcript variant 4, mRNA.; Homo sapiens calcium/calmodulin-dependent protein kinase II delta (CAMK2D), transcri…	coding	DOWN
746	TC0400011663.hg.1	1.71019	2.44977	-1.66969	0.00482266	ENST00000512491; NONHSAT097933; OTTHUMT00000359291	phosphoglycerate mutase family member 4 pseudogene 2 [gene_biotype:processed_pseudogene transcript_biotype:processed_pseudogene]; Non-coding transcript identified by NONCODE; Non-coding transcript identified by NONCODE: Linc; phosphoglycerate mutase 1 (brain) (PGAM1) pseudogene[gene_biotype:processed_pseudogene transcript_biotype:processed_pseudogene]	ncrna	DOWN
747	TC0400011811.hg.1	2.1493	1.50395	1.56412	0.00822534	sheygla.aAug10	Transcript Identified by AceView	ncrna	UP
748	TC0400011840.hg.1	3.33109	4.53222	-2.2992	0.0386079	bawswarby.aAug10-unspliced	Transcript Identified by AceView	ncrna	DOWN
749	TC0400011843.hg.1	3.65221	3.04475	1.52357	0.0243427	T271275; T271276; T271278	Transcript identified by MiTranscriptome	ncrna	UP
750	TC0400011881.hg.1	5.33977	4.71306	1.54404	0.0181032	NONHSAT098356	Non-coding transcript identified by NONCODE; Non-coding transcript identified by NONCODE: Linc	ncrna	UP
751	TC0400011920.hg.1	8.7437	7.80332	1.91903	0.0331762	NM_014331; ENST00000280612; ENST00000509248; BC012087; OTTHUMT00000257251; OTTHUMT00000364387; CCDS3742.1; hsa_circ_0070969; hsa_circ_0070970; hsa_circ_0070971; hsa_circ_0070972; hsa_circ_0070973; hsa_circ_0070974; hsa_circ_0070975; hsa_circ_0070976; hsa_circ_0070977; hsa_circ_0070978; hsa_circ_0070979; hsa_circ_0070980; hsa_circ_0070981; uc062zqn.1; uc062zqp.1	Homo sapiens solute carrier family 7 (anionic amino acid transporter light chain, xc- system), member 11 (SLC7A11), mRNA.; solute carrier family 7 (anionic amino acid transporter light chain, xc- system), member 11 [gene_biotype:protein_coding transcript_biotype:protein_coding]; solute carrier family 7 (anionic amino acid transporter light chain, xc- system), member 11 [gene_biotype:protein_codin…	coding	UP
752	TC0400011949.hg.1	5.56852	4.9509	1.53434	0.005685	NM_018717; ENST00000398940; ENST00000502696; ENST00000509479; BC137130; BC137131; OTTHUMT00000364934; OTTHUMT00000364935; CCDS54805.1; hsa_circ_0070999; hsa_circ_0071000; hsa_circ_0071001; uc062zte.1; uc062ztf.1; uc062ztg.1; chr4_140810510_140812121	Homo sapiens mastermind-like transcriptional coactivator 3 (MAML3), mRNA.; mastermind-like 3 (Drosophila) [gene_biotype:protein_coding transcript_biotype:protein_coding]; Homo sapiens mastermind-like 3 (Drosophila), mRNA (cDNA clone MGC:168750 IMAGE:9021127), complete cds.; Homo sapiens mastermind-like 3 (Drosophila), mRNA (cDNA clone MGC:168751 IMAGE:9021128), complete cds.; mastermind-like 3 (D…	coding	UP
753	TC0400011959.hg.1	3.48204	2.62017	1.81739	0.0160268	flargly.aAug10-unspliced	Transcript Identified by AceView	ncrna	UP
754	TC0400011973.hg.1	3.63332	2.50019	2.19335	0.00513747	NM_001130675; NM_004362; ENST00000325617; ENST00000414773; ENST00000509477; BC028357; OTTHUMT00000257272; OTTHUMT00000364715; CCDS3751.1; hsa_circ_0071002; uc003iii.4; uc011chi.3; uc062ztq.1	Homo sapiens calmegin (CLGN), transcript variant 2, mRNA.; Homo sapiens calmegin (CLGN), transcript variant 1, mRNA.; calmegin [gene_biotype:protein_coding transcript_biotype:protein_coding]; Homo sapiens calmegin, mRNA (cDNA clone MGC:26321 IMAGE:4830135), complete cds.; calmegin[gene_biotype:protein_coding transcript_biotype:protein_coding]; calmegin [Source:HGNC Symbol;Acc:HGNC:2060]; Salzman2…	coding	UP
755	TC0400011984.hg.1	3.10222	3.75742	-1.57484	0.0297409	blukar.aAug10-unspliced	Transcript Identified by AceView	ncrna	DOWN
756	TC0400012051.hg.1	3.33938	3.98691	-1.56648	0.0175205	tabeebo.aAug10-unspliced	Transcript Identified by AceView	ncrna	DOWN
757	TC0400012082.hg.1	3.22426	3.81363	-1.50458	0.0158459	blarbeebo.aAug10-unspliced	Transcript Identified by AceView	ncrna	DOWN
758	TC0400012125.hg.1	3.32026	2.63048	1.61304	0.0432177	plorswarby.aAug10	Transcript Identified by AceView	ncrna	UP
759	TC0400012288.hg.1	3.43356	2.77463	1.57891	0.0212026	NM_001128427; NM_001128428; NM_020116; ENST00000306100; ENST00000379164; ENST00000427802; ENST00000511170; ENST00000511999; BC036502; OTTHUMT00000364773; OTTHUMT00000364862; OTTHUMT00000364863; OTTHUMT00000364875; OTTHUMT00000364876; CCDS3802.1; CCDS47157.1; CCDS47158.1; hsa_circ_0071360; hsa_circ_0071361; hsa_circ_0071362; hsa_circ_0071363; uc003iqh.5; uc003iqi.5; uc010iqv.5; uc063ari.1; uc063ar…	Homo sapiens follistatin-like 5 (FSTL5), transcript variant 2, mRNA.; Homo sapiens follistatin-like 5 (FSTL5), transcript variant 3, mRNA.; Homo sapiens follistatin-like 5 (FSTL5), transcript variant 1, mRNA.; follistatin-like 5 [gene_biotype:protein_coding transcript_biotype:protein_coding]; follistatin-like 5 [gene_biotype:protein_coding transcript_biotype:processed_transcript]; Homo sapiens fo…	coding	UP
760	TC0400012290.hg.1	4.1992	3.38668	1.75628	0.0434981	T273829	Transcript identified by MiTranscriptome	ncrna	UP
761	TC0400012378.hg.1	7.24814	6.45047	1.73828	0.01825	NM_020870; ENST00000284637; ENST00000502315; ENST00000508685; ENST00000510806; ENST00000511421; BC053671; OTTHUMT00000363382; OTTHUMT00000363435; OTTHUMT00000363436; OTTHUMT00000363438; OTTHUMT00000363439; CCDS34099.1; hsa_circ_0006366; hsa_circ_0071419; hsa_circ_0071420; hsa_circ_0071421; hsa_circ_0071422; hsa_circ_0071423; uc003isa.2; uc063axb.1; uc063axc.1; uc063axe.1; uc063axf.1; chr4_1700766…	Homo sapiens SH3 domain containing ring finger 1 (SH3RF1), mRNA.; SH3 domain containing ring finger 1 [gene_biotype:protein_coding transcript_biotype:protein_coding]; SH3 domain containing ring finger 1 [gene_biotype:protein_coding transcript_biotype:processed_transcript]; SH3 domain containing ring finger 1 [gene_biotype:protein_coding transcript_biotype:nonsense_mediated_decay]; Homo sapiens SH…	coding	UP
762	TC0400012435.hg.1	3.47289	4.16398	-1.6145	0.0470683	T274512	Transcript identified by MiTranscriptome	ncrna	DOWN
763	TC0400012458.hg.1	5.30145	6.08247	-1.71834	0.0130554	NM_000860; NM_001145816; NM_001256301; NM_001256305; NM_001256306; NM_001256307; ENST00000296521; ENST00000296522; ENST00000422112; ENST00000504433; ENST00000506910; ENST00000508330; ENST00000509512; ENST00000510835; ENST00000510901; ENST00000511499; ENST00000512410; ENST00000514584; ENST00000541923; ENST00000542498; BC018986; OTTHUMT00000362228; OTTHUMT00000362232; OTTHUMT00000362233; OTTHUMT000…	Homo sapiens hydroxyprostaglandin dehydrogenase 15-(NAD) (HPGD), transcript variant 1, mRNA.; Homo sapiens hydroxyprostaglandin dehydrogenase 15-(NAD) (HPGD), transcript variant 2, mRNA.; Homo sapiens hydroxyprostaglandin dehydrogenase 15-(NAD) (HPGD), transcript variant 3, mRNA.; Homo sapiens hydroxyprostaglandin dehydrogenase 15-(NAD) (HPGD), transcript variant 4, mRNA.; Homo sapiens hydroxypro…	coding	DOWN
764	TC0400012465.hg.1	3.3771	2.69521	1.60423	0.0255317	ENST00000511798; NONHSAT099333; OTTHUMT00000362159	havana:known chromosome:GRCh38:4:174923813:174924038:-1 gene:ENSG00000250200 gene_biotype:processed_pseudogene transcript_biotype:processed_pseudogene; Non-coding transcript identified by NONCODE; Non-coding transcript identified by NONCODE: Antisense; GC-rich promoter binding protein 1-like 1 (GPBP1L1) pseudogene[gene_biotype:processed_pseudogene transcript_biotype:processed_pseudogene]	ncrna	UP
765	TC0400012499.hg.1	7.84227	7.21619	1.54337	0.00497596	chuga.aAug10-unspliced	Transcript Identified by AceView	ncrna	UP
766	TC0400012519.hg.1	4.18268	4.77665	-1.5094	0.000657409	T275167	Transcript identified by MiTranscriptome	ncrna	DOWN
767	TC0400012818.hg.1	6.85384	7.60714	-1.68565	0.00862143	NM_004354; ENST00000316355; ENST00000354403; ENST00000395640; ENST00000502280; ENST00000509972; ENST00000512918; OTTHUMT00000252404; OTTHUMT00000252405; OTTHUMT00000363066; OTTHUMT00000363067; OTTHUMT00000363068; CCDS3581.1; CCNG2.bAug10; uc003hkn.5; uc003hkp.5; uc003hkq.5; uc011ccc.2; uc062xnv.1; uc062xnx.1; NONHSAT097049	Homo sapiens cyclin G2 (CCNG2), mRNA.; cyclin G2 [gene_biotype:protein_coding transcript_biotype:protein_coding]; cyclin G2[gene_biotype:protein_coding transcript_biotype:protein_coding]; cyclin G2 [Source:HGNC Symbol;Acc:HGNC:1593]; Transcript Identified by AceView, Entrez Gene ID(s) 901; Non-coding transcript identified by NONCODE; Non-coding transcript identified by NONCODE: Exonic	coding	DOWN
768	TC0400012846.hg.1	8.3816	9.06895	-1.61032	0.00554655	NM_057175; ENST00000296543; ENST00000398947; ENST00000468029; ENST00000480277; ENST00000482087; ENST00000485905; ENST00000496716; BC093928; BC104806; OTTHUMT00000267839; OTTHUMT00000267840; OTTHUMT00000267842; OTTHUMT00000267843; OTTHUMT00000267844; OTTHUMT00000267845; OTTHUMT00000364346; CCDS43270.1; hsa_circ_0007662; hsa_circ_0070991; hsa_circ_0070992; hsa_circ_0070993; hsa_circ_0070994; NAA15.…	Homo sapiens N(alpha)-acetyltransferase 15, NatA auxiliary subunit (NAA15), mRNA.; N(alpha)-acetyltransferase 15, NatA auxiliary subunit [gene_biotype:protein_coding transcript_biotype:protein_coding]; N(alpha)-acetyltransferase 15, NatA auxiliary subunit [gene_biotype:protein_coding transcript_biotype:processed_transcript]; N(alpha)-acetyltransferase 15, NatA auxiliary subunit [gene_biotype:prot…	coding	DOWN
769	TC0400012971.hg.1	4.01775	6.20439	-4.55246	0.000145041	NONHSAT098514	Non-coding transcript identified by NONCODE; Non-coding transcript identified by NONCODE: Linc	ncrna	DOWN
770	TC0400012972.hg.1	6.11044	7.81857	-3.26737	1.46e-06	NM_020724; ENST00000306799; ENST00000420921; ENST00000506101; ENST00000507500; ENST00000515057; BC101992; OTTHUMT00000364740; OTTHUMT00000364741; OTTHUMT00000364742; OTTHUMT00000364743; OTTHUMT00000364744; CCDS34065.1; hsa_circ_0071011; hsa_circ_0071012; hsa_circ_0071013; RNF150.aAug10; RNF150.bAug10; uc003iip.2; uc062zuo.1; uc062zup.1; uc062zuq.1; uc010iok.1	Homo sapiens ring finger protein 150 (RNF150), mRNA.; ring finger protein 150 [gene_biotype:protein_coding transcript_biotype:protein_coding]; ring finger protein 150 [gene_biotype:protein_coding transcript_biotype:processed_transcript]; Homo sapiens ring finger protein 150, mRNA (cDNA clone MGC:125502 IMAGE:40023129), complete cds.; ring finger protein 150[gene_biotype:protein_coding transcript_…	coding	DOWN
771	TC0500006496.hg.1	3.01179	4.04072	-2.04052	0.0176767	T277602	Transcript identified by MiTranscriptome: lncrna	ncrna	DOWN
772	TC0500006739.hg.1	4.36411	5.3719	-2.01083	0.00400861	NONHSAT100432	Non-coding transcript identified by NONCODE; Non-coding transcript identified by NONCODE: Sense No Exonic	ncrna	DOWN
773	TC0500006740.hg.1	5.02035	5.63021	-1.52611	0.00504906	sparstyby.aAug10-unspliced	Transcript Identified by AceView	ncrna	DOWN
774	TC0500006744.hg.1	3.53448	4.27545	-1.67131	0.000815027	NM_001201466; NM_031916; ENST00000274134; ENST00000503804; ENST00000510520; ENST00000512022; ENST00000515762; BC014607; OTTHUMT00000206995; OTTHUMT00000367033; OTTHUMT00000367034; OTTHUMT00000367035; OTTHUMT00000367036; CCDS3879.1; uc003jex.5; uc021xwo.2; uc063cio.1; uc063cip.1; uc063ciq.1	Homo sapiens rhophilin associated tail protein 1-like (ROPN1L), transcript variant 2, mRNA.; Homo sapiens rhophilin associated tail protein 1-like (ROPN1L), transcript variant 1, mRNA.; rhophilin associated tail protein 1-like [gene_biotype:protein_coding transcript_biotype:protein_coding]; rhophilin associated tail protein 1-like [gene_biotype:protein_coding transcript_biotype:processed_transcri…	coding	DOWN
775	TC0500006816.hg.1	4.37991	5.63762	-2.39116	0.0217769	NM_019018; ENST00000274217; ENST00000506258; ENST00000513825; BC011524; OTTHUMT00000253710; OTTHUMT00000366180; OTTHUMT00000366181; CCDS3884.1; hsa_circ_0071966; uc003jfj.4; uc063cli.1; uc063clj.1; NONHSAT100543; NONHSAT100544	Homo sapiens family with sequence similarity 105, member A (FAM105A), mRNA.; family with sequence similarity 105, member A [gene_biotype:protein_coding transcript_biotype:protein_coding]; family with sequence similarity 105, member A [gene_biotype:protein_coding transcript_biotype:processed_transcript]; Homo sapiens family with sequence similarity 105, member A, mRNA (cDNA clone MGC:8793 IMAGE:38…	coding	DOWN
776	TC0500006828.hg.1	3.32896	2.7352	1.50917	0.0346434	lnc-FAM105B-2:1; NONHSAT100571; TCONS_00009877	Transcript Originally Identified by LNCipedia, alternate transcript name: NONHSAT100571; Non-coding transcript identified by NONCODE: Linc; gene_id XLOC_004299; transcript_id TCONS_00009877; oId TCONS_00010948; linc_name linc-FBXL7-2; tss_id TSS6906; class_code u; gene_name linc-FBXL7-2;	ncrna	UP
777	TC0500006870.hg.1	4.95163	5.77833	-1.77362	0.00443302	uc063cnh.1; ENST00000517099; NONHSAT100624	RNA, U6 small nuclear 1003, pseudogene [Source:HGNC Symbol;Acc:HGNC:47966]; RNA, U6 small nuclear 1003, pseudogene [gene_biotype:snRNA transcript_biotype:snRNA]; Non-coding transcript identified by NONCODE	ncrna	DOWN
778	TC0500006871.hg.1	5.5979	6.4925	-1.85909	0.0199131	nastuby.aAug10-unspliced	Transcript Identified by AceView	ncrna	DOWN
779	TC0500007038.hg.1	2.74569	1.96455	1.71848	0.046025	T280406	Transcript identified by MiTranscriptome	ncrna	UP
780	TC0500007077.hg.1	5.90588	6.70403	-1.73887	0.000148272	NM_000908; NM_001204375; NM_001204376; ENST00000265074; ENST00000326958; ENST00000415167; ENST00000434067; ENST00000506712; ENST00000507141; ENST00000509104; BC022250; BC131540; OTTHUMT00000317550; OTTHUMT00000317551; OTTHUMT00000366711; OTTHUMT00000366712; OTTHUMT00000366713; OTTHUMT00000379310; uc003jhw.2; CCDS47196.1; CCDS56356.1; CCDS56357.1; hsa_circ_0072107; NPR3.dAug10; uc003jhu.4; uc003jh…	Homo sapiens natriuretic peptide receptor 3 (NPR3), transcript variant 2, mRNA.; Homo sapiens natriuretic peptide receptor 3 (NPR3), transcript variant 1, mRNA.; Homo sapiens natriuretic peptide receptor 3 (NPR3), transcript variant 3, mRNA.; natriuretic peptide receptor 3 [gene_biotype:protein_coding transcript_biotype:protein_coding]; natriuretic peptide receptor 3 [gene_biotype:protein_coding …	coding	DOWN
781	TC0500007123.hg.1	6.98059	7.595	-1.53093	0.0330514	NM_001012339; NM_194283; ENST00000342382; ENST00000382021; ENST00000506762; ENST00000509626; ENST00000512136; ENST00000514237; OTTHUMT00000157337; OTTHUMT00000157338; OTTHUMT00000366832; OTTHUMT00000366833; OTTHUMT00000366834; OTTHUMT00000366835; uc003jjb.3; uc003jjd.3; CCDS34144.1; CCDS3907.2; DNAJC21.fAug10; hsa_circ_0072143; uc003jjc.4; uc063cxf.1; uc063cxg.1; uc063cxh.1; NONHSAT101004; NONHSA…	Homo sapiens DnaJ (Hsp40) homolog, subfamily C, member 21 (DNAJC21), transcript variant 2, mRNA.; Homo sapiens DnaJ (Hsp40) homolog, subfamily C, member 21 (DNAJC21), transcript variant 1, mRNA.; DnaJ (Hsp40) homolog, subfamily C, member 21 [gene_biotype:protein_coding transcript_biotype:protein_coding]; DnaJ (Hsp40) homolog, subfamily C, member 21 [gene_biotype:protein_coding transcript_biotype:…	coding	DOWN
782	TC0500007143.hg.1	9.84021	10.6053	-1.6995	2.09e-05	NM_001243120; NM_005983; NM_032637; ENST00000274254; ENST00000274255; ENST00000504386; ENST00000508514; ENST00000509692; ENST00000513151; ENST00000513263; ENST00000546211; ENST00000620197; BC001441; BC007441; OTTHUMT00000253768; OTTHUMT00000253769; OTTHUMT00000367534; OTTHUMT00000367536; OTTHUMT00000367537; OTTHUMT00000367538; OTTHUMT00000367539; CCDS3915.1; CCDS3916.1; CCDS58944.1; hsa_circ_0072…	Homo sapiens S-phase kinase-associated protein 2, E3 ubiquitin protein ligase (SKP2), transcript variant 3, mRNA.; Homo sapiens S-phase kinase-associated protein 2, E3 ubiquitin protein ligase (SKP2), transcript variant 1, mRNA.; Homo sapiens S-phase kinase-associated protein 2, E3 ubiquitin protein ligase (SKP2), transcript variant 2, mRNA.; S-phase kinase-associated protein 2, E3 ubiquitin prot…	coding	DOWN
783	TC0500007144.hg.1	4.59058	5.1773	-1.50182	0.0113995	uc063czn.1; ENST00000364353	RNA, U6 small nuclear 1305, pseudogene [Source:HGNC Symbol;Acc:HGNC:48268]; RNA, U6 small nuclear 1305, pseudogene [gene_biotype:snRNA transcript_biotype:snRNA]	ncrna	DOWN
784	TC0500007158.hg.1	4.65328	5.79315	-2.2036	0.0123976	blawflaw.aAug10-unspliced	Transcript Identified by AceView	ncrna	DOWN
785	TC0500007175.hg.1	3.96289	4.8364	-1.83212	0.0478889	T281141	Transcript identified by MiTranscriptome	ncrna	DOWN
786	TC0500007181.hg.1	5.36732	6.03433	-1.58777	0.043957	gorstubu.aAug10-unspliced	Transcript Identified by AceView	ncrna	DOWN
787	TC0500007217.hg.1	3.16426	3.91237	-1.67959	0.0279128	T281342; T281343; T281344; T281345	Transcript identified by MiTranscriptome	ncrna	DOWN
788	TC0500007220.hg.1	7.62193	8.28952	-1.58842	0.00310109	ENST00000507275; NONHSAT101137; OTTHUMT00000367086	keratin 18 pseudogene 56 [gene_biotype:processed_pseudogene transcript_biotype:processed_pseudogene]; Non-coding transcript identified by NONCODE; Non-coding transcript identified by NONCODE: Linc; keratin 18 (KRT18) pseudogene[gene_biotype:processed_pseudogene transcript_biotype:processed_pseudogene]	ncrna	DOWN
789	TC0500007237.hg.1	5.40532	6.23426	-1.77637	0.00244427	NM_032587; ENST00000254691; ENST00000381677; BC093825; OTTHUMT00000211584; OTTHUMT00000367557; CARD6.aAug10; CCDS3935.1; hsa_circ_0005895; uc003jmg.4; uc063dfr.1; chr5_40852275_40854198	Homo sapiens caspase recruitment domain family, member 6 (CARD6), mRNA.; caspase recruitment domain family, member 6 [gene_biotype:protein_coding transcript_biotype:protein_coding]; Homo sapiens caspase recruitment domain family, member 6, mRNA (cDNA clone MGC:120860 IMAGE:7939670), complete cds.; caspase recruitment domain family, member 6[gene_biotype:protein_coding transcript_biotype:protein_c…	coding	DOWN
790	TC0500007284.hg.1	6.81041	7.46149	-1.57034	0.00494031	NR_015447; ENST00000399543; ENST00000451894; ENST00000505541; ENST00000508913; ENST00000515108; ENST00000399543.1; ENST00000451894.2; ENST00000505541.1; ENST00000508913.1; ENST00000515108.1; hsa_circ_0072375; hsa_circ_0072376; LOC153684.bAug10; OTTHUMT00000253837; OTTHUMT00000253838; OTTHUMT00000367995; OTTHUMT00000367996; OTTHUMT00000367997; uc003jng.3; uc003jni.3; uc063dhw.1; uc063dhx.1; uc063d…	Homo sapiens uncharacterized LOC153684 (LOC153684), long non-coding RNA.; havana:known chromosome:GRCh38:5:43042093:43045390:1 gene:ENSG00000215068 gene_biotype:antisense transcript_biotype:retained_intron; havana:known chromosome:GRCh38:5:43041575:43045264:1 gene:ENSG00000215068 gene_biotype:antisense transcript_biotype:antisense; havana:known chromosome:GRCh38:5:43041757:43044886:1 gene:ENSG000…	ncrna	DOWN
791	TC0500007289.hg.1	5.72152	6.43063	-1.6348	0.0192162	merira.aAug10-unspliced	Transcript Identified by AceView	ncrna	DOWN
792	TC0500007302.hg.1	2.48925	3.08971	-1.5162	0.0369943	NONHSAT101320	Non-coding transcript identified by NONCODE; Non-coding transcript identified by NONCODE: Linc	ncrna	DOWN
793	TC0500007349.hg.1	4.51119	3.89058	1.53752	0.0361157	NM_002202; ENST00000230658; ENST00000505475; ENST00000511384; BC031213; OTTHUMT00000368413; OTTHUMT00000368415; OTTHUMT00000368777; CCDS43314.1; uc003jor.4; uc063dml.1; uc063dmm.1	Homo sapiens ISL LIM homeobox 1 (ISL1), mRNA.; ISL LIM homeobox 1 [gene_biotype:protein_coding transcript_biotype:protein_coding]; ISL LIM homeobox 1 [gene_biotype:protein_coding transcript_biotype:processed_transcript]; Homo sapiens ISL LIM homeobox 1, mRNA (cDNA clone MGC:39494 IMAGE:5269369), complete cds.; ISL LIM homeobox 1[gene_biotype:protein_coding transcript_biotype:protein_coding]; ISL …	coding	UP
794	TC0500007357.hg.1	3.14584	1.99994	2.21284	0.0272328	T282094	Transcript identified by MiTranscriptome	ncrna	UP
795	TC0500007384.hg.1	8.82007	9.43239	-1.52872	0.000976636	ENST00000513426; OTTHUMT00000368426	argininosuccinate synthetase 1 pseudogene 9 [gene_biotype:processed_pseudogene transcript_biotype:processed_pseudogene]; argininosuccinate synthetase 1 (ASS1) pseudogene[gene_biotype:processed_pseudogene transcript_biotype:processed_pseudogene]	ncrna	DOWN
796	TC0500007420.hg.1	2.97938	2.3062	1.59459	0.022493	slergee.aAug10	Transcript Identified by AceView	ncrna	UP
797	TC0500007570.hg.1	4.28904	5.03117	-1.67264	0.0345604	mawploby.aAug10-unspliced	Transcript Identified by AceView	ncrna	DOWN
798	TC0500007708.hg.1	2.56407	1.65798	1.87397	0.0193207	NONHSAT101999	Non-coding transcript identified by NONCODE	ncrna	UP
799	TC0500007738.hg.1	7.95046	8.97027	-2.02766	0.00147481	NM_005909; ENST00000296755; ENST00000504183; ENST00000504492; ENST00000511641; ENST00000512974; ENST00000513526; OTTHUMT00000218561; OTTHUMT00000372646; OTTHUMT00000372647; OTTHUMT00000373347; OTTHUMT00000373348; OTTHUMT00000373349; BC172388; CCDS4012.1; hsa_circ_0072907; uc003kbw.5; uc063ekc.1; uc063ekd.1; uc063eke.1; uc063ekf.1; uc063ekg.1	Homo sapiens microtubule-associated protein 1B (MAP1B), mRNA.; microtubule-associated protein 1B [gene_biotype:protein_coding transcript_biotype:protein_coding]; microtubule-associated protein 1B [gene_biotype:protein_coding transcript_biotype:processed_transcript]; microtubule-associated protein 1B [gene_biotype:protein_coding transcript_biotype:nonsense_mediated_decay]; microtubule-associated p…	coding	DOWN
800	TC0500007763.hg.1	3.26232	2.59092	1.59262	0.0314396	T284145	Transcript identified by MiTranscriptome	ncrna	UP
801	TC0500007792.hg.1	10.2619	9.66036	1.51737	0.036915	NM_000521; NM_001292004; ENST00000261416; ENST00000503312; ENST00000504459; ENST00000505859; ENST00000509579; ENST00000510820; ENST00000511181; ENST00000511621; ENST00000513079; ENST00000513336; ENST00000513539; ENST00000513867; ENST00000515528; BC017378; OTTHUMT00000219859; OTTHUMT00000369003; OTTHUMT00000370947; OTTHUMT00000370948; OTTHUMT00000371052; OTTHUMT00000371053; OTTHUMT00000371054; OTT…	Homo sapiens hexosaminidase B (beta polypeptide) (HEXB), transcript variant 1, mRNA.; Homo sapiens hexosaminidase B (beta polypeptide) (HEXB), transcript variant 2, mRNA.; hexosaminidase B (beta polypeptide) [gene_biotype:protein_coding transcript_biotype:protein_coding]; hexosaminidase B (beta polypeptide) [gene_biotype:protein_coding transcript_biotype:nonsense_mediated_decay]; hexosaminidase B…	coding	UP
802	TC0500007834.hg.1	6.24993	5.64497	1.52094	0.0245679	NM_005242; ENST00000296677; ENST00000514165; BC012453; BC018130; OTTHUMT00000219957; OTTHUMT00000368871; CCDS4033.1; hsa_circ_0073067; uc003keo.4; uc063esd.1; NONHSAT102251	Homo sapiens coagulation factor II (thrombin) receptor-like 1 (F2RL1), mRNA.; coagulation factor II (thrombin) receptor-like 1 [gene_biotype:protein_coding transcript_biotype:protein_coding]; Homo sapiens coagulation factor II (thrombin) receptor-like 1, mRNA (cDNA clone MGC:9549 IMAGE:3857382), complete cds.; Homo sapiens coagulation factor II (thrombin) receptor-like 1, mRNA (cDNA clone MGC:929…	coding	UP
803	TC0500007948.hg.1	3.92859	5.23496	-2.4732	0.00840222	muhome.aAug10-unspliced	Transcript Identified by AceView	ncrna	DOWN
804	TC0500008021.hg.1	3.24949	3.85424	-1.52071	0.0286311	T285469	Transcript identified by MiTranscriptome	ncrna	DOWN
805	TC0500008038.hg.1	2.70365	2.10072	1.5188	0.0324194	NONHSAT102670	Non-coding transcript identified by NONCODE; Non-coding transcript identified by NONCODE: Linc	ncrna	UP
806	TC0500008071.hg.1	1.61482	2.25852	-1.56232	0.0388172	T285907	Transcript identified by MiTranscriptome	ncrna	DOWN
807	TC0500008125.hg.1	6.44766	7.38976	-1.92132	0.0022655	NM_014899; ENST00000379982; ENST00000502541; ENST00000503737; ENST00000504179; ENST00000504949; ENST00000506817; ENST00000506959; ENST00000507186; ENST00000510226; ENST00000510313; ENST00000510623; ENST00000511558; ENST00000512878; ENST00000513091; ENST00000514198; ENST00000515852; BC041337; OTTHUMT00000241658; OTTHUMT00000370246; OTTHUMT00000370247; OTTHUMT00000370248; OTTHUMT00000370249; OTTHUM…	Homo sapiens Rho-related BTB domain containing 3 (RHOBTB3), mRNA.; Rho-related BTB domain containing 3 [gene_biotype:protein_coding transcript_biotype:protein_coding]; Rho-related BTB domain containing 3 [gene_biotype:protein_coding transcript_biotype:nonsense_mediated_decay]; Rho-related BTB domain containing 3 [gene_biotype:protein_coding transcript_biotype:retained_intron]; Rho-related BTB dom…	coding	DOWN
808	TC0500008430.hg.1	3.10473	3.80618	-1.62615	0.035159	ENST00000505786; NONHSAT103412; OTTHUMT00000371163	havana:known chromosome:GRCh38:5:119011471:119012056:1 gene:ENSG00000250928 gene_biotype:processed_pseudogene transcript_biotype:processed_pseudogene; Non-coding transcript identified by NONCODE; Non-coding transcript identified by NONCODE: Linc; cation channel, sperm associated 2 (CATSPER2) pseudogene[gene_biotype:processed_pseudogene transcript_biotype:processed_pseudogene]	ncrna	DOWN
809	TC0500008484.hg.1	2.75672	3.44703	-1.61363	0.0407521	konome.bAug10-unspliced	Transcript Identified by AceView	ncrna	DOWN
810	TC0500008495.hg.1	8.08137	9.04306	-1.94759	0.0044946	OTTHUMT00000371247; ENST00000510337	keratin 18 pseudogene 16 (KRT18P16)[gene_biotype:processed_pseudogene transcript_biotype:processed_pseudogene]; keratin 18 pseudogene 16 [gene_biotype:processed_pseudogene transcript_biotype:processed_pseudogene]	ncrna	DOWN
811	TC0500008499.hg.1	1.32762	2.0006	-1.59436	0.0418033	T288220	Transcript identified by MiTranscriptome	ncrna	DOWN
812	TC0500008575.hg.1	2.5511	1.82597	1.65305	0.0115566	skorsleeby.aAug10-unspliced	Transcript Identified by AceView	ncrna	UP
813	TC0500008657.hg.1	2.6122	3.42347	-1.75475	0.0354189	ENST00000445363; OTTHUMT00000133059	havana:known chromosome:GRCh38:5:132942932:132945050:1 gene:ENSG00000235253 gene_biotype:processed_pseudogene transcript_biotype:processed_pseudogene; eukaryotic translation elongation factor 1 alpha 1 (EEF1A1) pseudogene[gene_biotype:processed_pseudogene transcript_biotype:processed_pseudogene]	ncrna	DOWN
814	TC0500008690.hg.1	3.2266	4.02121	-1.73461	0.022	ENST00000498563; NONHSAT103843; OTTHUMT00000349772	havana:known chromosome:GRCh38:5:134267421:134267856:1 gene:ENSG00000239615 gene_biotype:processed_pseudogene transcript_biotype:processed_pseudogene; Non-coding transcript identified by NONCODE; Non-coding transcript identified by NONCODE: Linc; ribosomal protein S13 (RPS13) pseudogene[gene_biotype:processed_pseudogene transcript_biotype:processed_pseudogene]	ncrna	DOWN
815	TC0500008729.hg.1	5.15115	4.42878	1.6499	0.00296711	ENST00000506592.1; OTTHUMT00000371685; uc063hev.1; ENST00000506592; HG498510.1:1..377:ncRNA; lnc-SLC25A48-2:1; lnc-SLC25A48-2:3; lnc-SLC25A48-2:4; lnc-SLC25A48-2:5; lnc-SLC25A48-2:6; lnc-SLC25A48-2:7; lnc-SLC25A48-2:8; NONHSAT103929; NONHSAT103930; NONHSAT103931; NONHSAT103932; TCONS_00009520; TCONS_00010100; TCONS_00010101; TCONS_00010791; TCONS_00010792; TCONS_00010793; TCONS_00010794; TCONS_00…	N/A; novel transcript; havana:known chromosome:GRCh38:5:135812667:135826582:1 gene:ENSG00000250378 gene_biotype:lincRNA transcript_biotype:lincRNA; long non-coding RNA OTTHUMT00000371685.2 (RP11-119J18.1 gene; Transcript Originally Identified by LNCipedia, alternate transcript name: NONHSAT103929; Transcript Originally Identified by LNCipedia, alternate transcript name: NONHSAT103931; Transcript …	ncrna	UP
816	TC0500009031.hg.1	5.0437	4.36048	1.60573	0.0146029	NM_001127698; NM_001127699; NM_006846; ENST00000256084; ENST00000359874; ENST00000398454; ENST00000476608; ENST00000476697; ENST00000481286; ENST00000507988; ENST00000508733; ENST00000521206; OTTHUMT00000259215; OTTHUMT00000259216; OTTHUMT00000259217; OTTHUMT00000259219; OTTHUMT00000259220; OTTHUMT00000373334; OTTHUMT00000373335; OTTHUMT00000374360; OTTHUMT00000374361; uc003low.2; CCDS43382.1; CC…	Homo sapiens serine peptidase inhibitor, Kazal type 5 (SPINK5), transcript variant 1, mRNA.; Homo sapiens serine peptidase inhibitor, Kazal type 5 (SPINK5), transcript variant 3, mRNA.; Homo sapiens serine peptidase inhibitor, Kazal type 5 (SPINK5), transcript variant 2, mRNA.; serine peptidase inhibitor, Kazal type 5 [gene_biotype:protein_coding transcript_biotype:protein_coding]; serine peptida…	coding	UP
817	TC0500009111.hg.1	4.75088	4.05019	1.62528	0.00351935	T291582	Transcript identified by MiTranscriptome	ncrna	UP
818	TC0500009473.hg.1	5.97555	5.32648	1.56815	0.0286112	chawshaby.aAug10-unspliced	Transcript Identified by AceView	ncrna	UP
819	TC0500009483.hg.1	2.83602	2.24009	1.51145	0.0447998	jerflaw.aAug10-unspliced	Transcript Identified by AceView	ncrna	UP
820	TC0500009530.hg.1	5.19227	3.47111	3.29702	0.00248146	NR_125806; ENST00000504512.1; ENST00000506862.1; ENST00000507361.1; ENST00000510234.1; ENST00000511707.1; ENST00000515513.1; OTTHUMT00000371776; OTTHUMT00000371777; OTTHUMT00000371778; OTTHUMT00000371779; OTTHUMT00000371780; OTTHUMT00000371781; uc063jus.1; uc063jut.1; uc063juu.1; uc063juv.1; uc063juw.1; uc063jux.1; ENST00000504512; ENST00000506862; ENST00000507361; ENST00000510234; ENST0000051170…	Homo sapiens long intergenic non-protein coding RNA 1411 (LINC01411), long non-coding RNA.; long intergenic non-protein coding RNA 1411 [Source:HGNC Symbol;Acc:HGNC:50703]; novel transcript; long intergenic non-protein coding RNA 1411 [gene_biotype:lincRNA transcript_biotype:lincRNA]; long non-coding RNA OTTHUMT00000371778.1 (RP11-267A15.1 gene; long non-coding RNA OTTHUMT00000371776.1 (RP11-267A…	ncrna	UP
821	TC0500009531.hg.1	4.48408	3.09361	2.62164	0.00248701	flergoy.aAug10-unspliced	Transcript Identified by AceView	ncrna	UP
822	TC0500009533.hg.1	4.8155	3.8799	1.91269	0.0487318	T293700	Transcript identified by MiTranscriptome	ncrna	UP
823	TC0500009535.hg.1	3.11737	2.48318	1.55207	0.0400872	T293719	Transcript identified by MiTranscriptome	ncrna	UP
824	TC0500009681.hg.1	2.24692	2.86708	-1.53705	0.0371847	T294865	Transcript identified by MiTranscriptome	ncrna	DOWN
825	TC0500009738.hg.1	8.91721	8.2307	1.60938	0.0193763	NR_027183; NR_045678; NR_045679; ENST00000501855; ENST00000501937; ENST00000502162; ENST00000508309; ENST00000509921; ENST00000501855.2; ENST00000501937.2; ENST00000502162.2; ENST00000508309.1; ENST00000509921.1; OTTHUMT00000368344; OTTHUMT00000368345; OTTHUMT00000368346; OTTHUMT00000368347; OTTHUMT00000368348; uc003mmk.6; uc010jlj.4; uc063kvj.1; uc063kvk.1; uc063kvl.1; HG498850.1:1..1871:ncRNA; …	Homo sapiens long intergenic non-protein coding RNA 847 (LINC00847), transcript variant 1, long non-coding RNA.; Homo sapiens long intergenic non-protein coding RNA 847 (LINC00847), transcript variant 2, long non-coding RNA.; Homo sapiens long intergenic non-protein coding RNA 847 (LINC00847), transcript variant 3, long non-coding RNA.; long intergenic non-protein coding RNA 847 [gene_biotype:lin…	ncrna	UP
826	TC0500009778.hg.1	5.49669	4.85221	1.56318	0.0175583	RPL23AP45.aAug10-unspliced	Transcript Identified by AceView, Entrez Gene ID(s) 729764	ncrna	UP
827	TC0500009915.hg.1	4.87951	4.2681	1.52775	0.000750957	ENST00000510731; OTTHUMT00000365506	havana:known chromosome:GRCh38:5:2787451:2788549:-1 gene:ENSG00000249541 gene_biotype:processed_pseudogene transcript_biotype:processed_pseudogene; 3-hydroxyisobutyryl-Coenzyme A hydrolase (HIBCH) pseudogene[gene_biotype:processed_pseudogene transcript_biotype:processed_pseudogene]	ncrna	UP
828	TC0500010085.hg.1	9.72965	10.3356	-1.52199	0.000622591	NM_138809; ENST00000296658; ENST00000503834; ENST00000506224; ENST00000506821; ENST00000510532; ENST00000511963; ENST00000514202; BC001573; OTTHUMT00000253689; OTTHUMT00000366913; OTTHUMT00000366914; OTTHUMT00000366915; OTTHUMT00000366916; OTTHUMT00000366917; OTTHUMT00000366918; CCDS3878.1; CMBL.dAug10; CMBL.iAug10; hsa_circ_0071831; uc003jes.4; uc063chs.1; uc063cht.1; uc063chu.1; uc063chv.1; uc0…	Homo sapiens carboxymethylenebutenolidase homolog (Pseudomonas) (CMBL), mRNA.; carboxymethylenebutenolidase homolog (Pseudomonas) [gene_biotype:protein_coding transcript_biotype:protein_coding]; carboxymethylenebutenolidase homolog (Pseudomonas) [gene_biotype:protein_coding transcript_biotype:processed_transcript]; carboxymethylenebutenolidase homolog (Pseudomonas) [gene_biotype:protein_coding tr…	coding	DOWN
829	TC0500010086.hg.1	5.77273	6.41481	-1.56057	0.0170119	ENST00000516532; uc063chx.1; NONHSAT100416	Y RNA [Source:RFAM;Acc:RF00019]; Non-coding transcript identified by NONCODE	ncrna	DOWN
830	TC0500010183.hg.1	3.70945	2.84068	1.82611	0.0016974	T279252	Transcript identified by MiTranscriptome	ncrna	UP
831	TC0500010205.hg.1	2.85563	3.92732	-2.1019	0.042536	spugor.aAug10-unspliced	Transcript Identified by AceView	ncrna	DOWN
832	TC0500010282.hg.1	5.81288	5.06528	1.679	0.00520714	NM_004061; ENST00000382254; ENST00000504376; ENST00000517378; ENST00000518209; ENST00000520668; ENST00000521384; ENST00000521745; ENST00000522262; ENST00000619694; BC047608; OTTHUMT00000207139; OTTHUMT00000366370; OTTHUMT00000375797; OTTHUMT00000375798; OTTHUMT00000375799; OTTHUMT00000375800; OTTHUMT00000375801; OTTHUMT00000375802; CCDS3890.1; CDH12.iAug10; uc003jgk.3; uc011cno.2; uc063cos.1; uc0…	Homo sapiens cadherin 12, type 2 (N-cadherin 2) (CDH12), mRNA.; cadherin 12, type 2 (N-cadherin 2) [gene_biotype:protein_coding transcript_biotype:protein_coding]; cadherin 12, type 2 (N-cadherin 2) [gene_biotype:protein_coding transcript_biotype:retained_intron]; cadherin 12, type 2 (N-cadherin 2) [gene_biotype:protein_coding transcript_biotype:processed_transcript]; Homo sapiens cadherin 12, ty…	coding	UP
833	TC0500010296.hg.1	5.08299	4.48289	1.51582	0.0051298	T279801; T279802	Transcript identified by MiTranscriptome	ncrna	UP
834	TC0500010297.hg.1	4.83479	4.11071	1.65185	0.00845726	T279808; T279809	Transcript identified by MiTranscriptome	ncrna	UP
835	TC0500010380.hg.1	3.26869	2.42114	1.79944	0.00266693	lnc-DROSHA-6:1; NONHSAT100869; NONHSAT100870; TCONS_00010293	Transcript Originally Identified by LNCipedia, alternate transcript name: NONHSAT100870; Non-coding transcript identified by NONCODE; Non-coding transcript identified by NONCODE: Linc; gene_id XLOC_004766; transcript_id TCONS_00010293; oId TCONS_00011404; linc_name linc-CDH9-5; tss_id TSS7677; class_code u; gene_name linc-CDH9-5;	ncrna	UP
836	TC0500010419.hg.1	5.18727	5.80127	-1.53049	0.0381051	remayu.aAug10-unspliced	Transcript Identified by AceView	ncrna	DOWN
837	TC0500010421.hg.1	6.12434	6.95455	-1.77794	0.0305199	storflar.aAug10-unspliced	Transcript Identified by AceView	ncrna	DOWN
838	TC0500010430.hg.1	4.26944	5.10062	-1.77913	0.0127104	NR_030305; ENST00000385221; uc032upu.1; LM609557.1:1..98:precursor_RNA; NONHSAT100926; NR_030305.1:1..98:precursor_RNA	Homo sapiens microRNA 579 (MIR579), microRNA.; microRNA 579 [gene_biotype:miRNA transcript_biotype:miRNA]; microRNA 579 [Source:HGNC Symbol;Acc:HGNC:32835]; miscellaneous RNA; Non-coding transcript identified by NONCODE	ncrna	DOWN
839	TC0500010431.hg.1	5.55335	6.37953	-1.77297	0.00190873	rorfler.aAug10-unspliced	Transcript Identified by AceView	ncrna	DOWN
840	TC0500010459.hg.1	3.56688	4.47776	-1.88018	0.0219547	T280724	Transcript identified by MiTranscriptome	ncrna	DOWN
841	TC0500010476.hg.1	8.28121	8.9306	-1.5685	0.00197311	NM_002853; NR_026591; ENST00000325577; ENST00000341754; ENST00000382038; ENST00000506311; ENST00000511456; ENST00000512192; ENST00000513914; ENST00000628399; BC006837; BC009804; BC037857; OTTHUMT00000207567; OTTHUMT00000207568; OTTHUMT00000207569; OTTHUMT00000366836; OTTHUMT00000366837; OTTHUMT00000366838; OTTHUMT00000366839; CCDS3905.1; RAD1.lAug10; uc003jix.4; uc063cwv.1; uc063cww.1; uc063cwx.1…	Homo sapiens RAD1 checkpoint DNA exonuclease (RAD1), transcript variant 1, mRNA.; Homo sapiens RAD1 checkpoint DNA exonuclease (RAD1), transcript variant 2, non-coding RNA.; RAD1 checkpoint DNA exonuclease [gene_biotype:protein_coding transcript_biotype:nonsense_mediated_decay]; RAD1 checkpoint DNA exonuclease [gene_biotype:protein_coding transcript_biotype:protein_coding]; RAD1 checkpoint DNA ex…	coding	DOWN
842	TC0500010522.hg.1	1.96983	2.58219	-1.52876	0.0119778	NONHSAT101068	Non-coding transcript identified by NONCODE	ncrna	DOWN
843	TC0500010540.hg.1	7.29009	7.9699	-1.60193	0.00690531	NM_001127671; NM_002310; ENST00000263409; ENST00000453190; ENST00000503088; ENST00000506003; ENST00000506990; ENST00000507786; ENST00000508477; ENST00000511561; ENST00000512723; OTTHUMT00000253823; OTTHUMT00000367349; OTTHUMT00000367350; OTTHUMT00000367351; OTTHUMT00000367352; OTTHUMT00000367353; OTTHUMT00000367354; OTTHUMT00000367355; OTTHUMT00000367356; BC153096; CCDS3927.1; hsa_circ_0072298; h…	Homo sapiens leukemia inhibitory factor receptor alpha (LIFR), transcript variant 1, mRNA.; Homo sapiens leukemia inhibitory factor receptor alpha (LIFR), transcript variant 2, mRNA.; leukemia inhibitory factor receptor alpha [gene_biotype:protein_coding transcript_biotype:protein_coding]; leukemia inhibitory factor receptor alpha [gene_biotype:protein_coding transcript_biotype:processed_transcri…	coding	DOWN
844	TC0500010549.hg.1	7.05404	7.64371	-1.5049	0.0139639	NM_001285439; NM_001285440; NM_152756; ENST00000296782; ENST00000357387; ENST00000503698; ENST00000505927; ENST00000509567; ENST00000510711; ENST00000511516; ENST00000513566; ENST00000514735; ENST00000515846; BC137163; BC137164; BC144509; OTTHUMT00000366985; OTTHUMT00000366986; OTTHUMT00000366987; OTTHUMT00000366988; OTTHUMT00000366989; OTTHUMT00000366990; OTTHUMT00000366991; OTTHUMT00000366992; …	Homo sapiens RPTOR independent companion of MTOR, complex 2 (RICTOR), transcript variant 2, mRNA.; Homo sapiens RPTOR independent companion of MTOR, complex 2 (RICTOR), transcript variant 3, mRNA.; Homo sapiens RPTOR independent companion of MTOR, complex 2 (RICTOR), transcript variant 1, mRNA.; RPTOR independent companion of MTOR, complex 2 [gene_biotype:protein_coding transcript_biotype:protein…	coding	DOWN
845	TC0500010551.hg.1	4.42025	6.19241	-3.41564	0.0161849	smawzoby.aAug10-unspliced	Transcript Identified by AceView	ncrna	DOWN
846	TC0500010586.hg.1	5.53811	6.40173	-1.8196	0.0030366	NR_002583; ENST00000390994; uc003jmf.1; NONHSAT101159	Homo sapiens small nucleolar RNA, C/D box 72 (SNORD72), small nucleolar RNA.; small nucleolar RNA, C/D box 72 [gene_biotype:snoRNA transcript_biotype:snoRNA]; Non-coding transcript identified by NONCODE	ncrna	DOWN
847	TC0500010611.hg.1	6.13661	6.78077	-1.56284	0.0103722	ENST00000507707; NONHSAT101211; OTTHUMT00000367476	SERPINE1 mRNA binding protein 1 pseudogene 6 [gene_biotype:processed_pseudogene transcript_biotype:processed_pseudogene]; Non-coding transcript identified by NONCODE; Non-coding transcript identified by NONCODE: Antisense; SERPINE1 mRNA binding protein 1 (SERBP1) pseudogene[gene_biotype:processed_pseudogene transcript_biotype:processed_pseudogene]	ncrna	DOWN
848	TC0500010615.hg.1	3.11322	5.65792	-5.83488	0.000206396	NM_001085486; NM_001093726; NM_005410; ENST00000505309; ENST00000506078; ENST00000506577; ENST00000507920; ENST00000508937; ENST00000509276; ENST00000510650; ENST00000510965; ENST00000511224; ENST00000512980; ENST00000513303; ENST00000514218; ENST00000514403; ENST00000514985; ENST00000515626; BC015875; BC040075; BC046152; BC058919; OTTHUMT00000367483; OTTHUMT00000367484; OTTHUMT00000367485; OTTHU…	Homo sapiens selenoprotein P, plasma, 1 (SEPP1), transcript variant 2, mRNA.; Homo sapiens selenoprotein P, plasma, 1 (SEPP1), transcript variant 3, mRNA.; Homo sapiens selenoprotein P, plasma, 1 (SEPP1), transcript variant 1, mRNA.; selenoprotein P, plasma, 1 [gene_biotype:protein_coding transcript_biotype:retained_intron]; selenoprotein P, plasma, 1 [gene_biotype:protein_coding transcript_bioty…	coding	DOWN
849	TC0500010641.hg.1	6.76883	7.40488	-1.55407	0.0148707	NM_198566; ENST00000306862; ENST00000503655; ENST00000506213; ENST00000509489; ENST00000514462; BC036867; OTTHUMT00000253843; OTTHUMT00000368010; OTTHUMT00000368011; OTTHUMT00000368012; OTTHUMT00000368013; C5orf34.aAug10; CCDS3946.1; hsa_circ_0072394; uc003jnz.3; uc063djj.1; uc063djk.1; uc063djl.1; uc063djm.1; NONHSAT101315; NONHSAT101316	Homo sapiens chromosome 5 open reading frame 34 (C5orf34), mRNA.; chromosome 5 open reading frame 34 [gene_biotype:protein_coding transcript_biotype:protein_coding]; chromosome 5 open reading frame 34 [gene_biotype:protein_coding transcript_biotype:nonsense_mediated_decay]; chromosome 5 open reading frame 34 [gene_biotype:protein_coding transcript_biotype:retained_intron]; Homo sapiens chromosome…	coding	DOWN
850	TC0500010654.hg.1	4.45142	5.05892	-1.52362	0.0169896	NR_109862; NR_109863; NR_109864; NR_109865; ENST00000503179.1; ENST00000503452.1; ENST00000505302.1; ENST00000505401.1; ENST00000505637.1; ENST00000508123.1; ENST00000508945.1; ENST00000514597.1; OTTHUMT00000367507; OTTHUMT00000367508; OTTHUMT00000367509; OTTHUMT00000367510; OTTHUMT00000367511; OTTHUMT00000367512; OTTHUMT00000367513; OTTHUMT00000367911; uc032uti.2; uc032utj.2; uc032utk.2; uc063dk…	Homo sapiens breast cancer-associated transcript 54 (BRCAT54), transcript variant 1, long non-coding RNA.; Homo sapiens breast cancer-associated transcript 54 (BRCAT54), transcript variant 2, long non-coding RNA.; Homo sapiens breast cancer-associated transcript 54 (BRCAT54), transcript variant 3, long non-coding RNA.; Homo sapiens breast cancer-associated transcript 54 (BRCAT54), transcript vari…	ncrna	DOWN
851	TC0500010667.hg.1	3.33739	2.7271	1.52656	0.0345369	blyzawby.aAug10-unspliced	Transcript Identified by AceView	ncrna	UP
852	TC0500010767.hg.1	2.49378	3.1126	-1.53562	0.0155812	shorflar.aAug10-unspliced	Transcript Identified by AceView	ncrna	DOWN
853	TC0500010826.hg.1	1.86887	2.46712	-1.51388	0.0184543	T282751	Transcript identified by MiTranscriptome	ncrna	DOWN
854	TC0500010852.hg.1	6.77012	7.42075	-1.56985	0.0490588	kuflu.bAug10-unspliced	Transcript Identified by AceView	ncrna	DOWN
855	TC0500010856.hg.1	3.59541	4.46928	-1.83258	0.0044493	snoystobu.aAug10-unspliced	Transcript Identified by AceView	ncrna	DOWN
856	TC0500011004.hg.1	7.8112	8.43292	-1.5387	0.00342005	OTTHUMT00000369094; OTTHUMT00000370278; NR_027386_4; GUSBP3.dAug10; hsa_circ_0072798; hsa_circ_0072799; hsa_circ_0072800; hsa_circ_0072801; hsa_circ_0072802; ENST00000509348; ENST00000513408; NONHSAT101926; NONHSAT101933; NONHSAT101936; NONHSAT101937; NONHSAT101938; NONHSAT147337	glucuronidase, beta pseudogene 3[gene_biotype:transcribed_unprocessed_pseudogene transcript_biotype:processed_transcript]; glucuronidase, beta pseudogene 3[gene_biotype:transcribed_unprocessed_pseudogene transcript_biotype:transcribed_unprocessed_pseudogene]; Homo sapiens glucuronidase, beta pseudogene 3 (GUSBP3), non-coding RNA.; Transcript Identified by AceView, Entrez Gene ID(s) 653188; Salzma…	ncrna	DOWN
857	TC0500011007.hg.1	2.48004	3.08944	-1.52562	0.00141818	choysmarbu.aAug10-unspliced	Transcript Identified by AceView	ncrna	DOWN
858	TC0500011069.hg.1	4.4845	5.38556	-1.86744	0.0169292	cherstarby.aAug10-unspliced	Transcript Identified by AceView	ncrna	DOWN
859	TC0500011146.hg.1	5.3501	4.68479	1.58592	0.0379318	NM_001256574; NM_001256575; NM_001256576; NM_003633; NR_046318; ENST00000302351; ENST00000508331; ENST00000509127; ENST00000509284; ENST00000510316; ENST00000537006; ENST00000618628; BC000418; OTTHUMT00000219862; OTTHUMT00000369004; OTTHUMT00000369006; OTTHUMT00000369007; OTTHUMT00000370946; CCDS4021.1; CCDS58958.1; hsa_circ_0006859; hsa_circ_0073009; hsa_circ_0073010; hsa_circ_0073011; uc003kdc.…	Homo sapiens ectodermal-neural cortex 1 (with BTB domain) (ENC1), transcript variant 2, mRNA.; Homo sapiens ectodermal-neural cortex 1 (with BTB domain) (ENC1), transcript variant 3, mRNA.; Homo sapiens ectodermal-neural cortex 1 (with BTB domain) (ENC1), transcript variant 4, mRNA.; Homo sapiens ectodermal-neural cortex 1 (with BTB domain) (ENC1), transcript variant 1, mRNA.; Homo sapiens ectode…	coding	UP
860	TC0500011275.hg.1	4.06862	4.69135	-1.53979	0.0202506	ENST00000477681; OTTHUMT00000349629	havana:known chromosome:GRCh38:5:80498534:80498971:-1 gene:ENSG00000242706 gene_biotype:processed_pseudogene transcript_biotype:processed_pseudogene; ubiquitin pseudogene[gene_biotype:processed_pseudogene transcript_biotype:processed_pseudogene]	ncrna	DOWN
861	TC0500011345.hg.1	2.17758	2.93167	-1.68658	0.0118078	T285218	Transcript identified by MiTranscriptome: lncrna	ncrna	DOWN
862	TC0500011352.hg.1	5.85795	5.15545	1.62732	0.0255269	NM_001278642; NM_005711; ENST00000296591; ENST00000380138; ENST00000507663; ENST00000510271; BC030828; BC053656; OTTHUMT00000239258; OTTHUMT00000369773; OTTHUMT00000369774; OTTHUMT00000369776; CCDS4062.1; CCDS64195.1; hsa_circ_0073243; hsa_circ_0073244; hsa_circ_0073245; hsa_circ_0073246; uc003kio.3; uc003kip.3; uc011ctt.2; uc063fcl.1; NONHSAT102530	Homo sapiens EGF-like repeats and discoidin I-like domains 3 (EDIL3), transcript variant 2, mRNA.; Homo sapiens EGF-like repeats and discoidin I-like domains 3 (EDIL3), transcript variant 1, mRNA.; EGF-like repeats and discoidin I-like domains 3 [gene_biotype:protein_coding transcript_biotype:protein_coding]; EGF-like repeats and discoidin I-like domains 3 [gene_biotype:protein_coding transcript_…	coding	UP
863	TC0500011376.hg.1	2.75256	2.14868	1.51981	0.042704	ENST00000515706.1; OTTHUMT00000369667; uc063fde.1; ENST00000515706; HG498165.1:1..767:ncRNA; NONHSAT102561	N/A; novel transcript; havana:known chromosome:GRCh38:5:86380660:86381426:-1 gene:ENSG00000250124 gene_biotype:lincRNA transcript_biotype:lincRNA; long non-coding RNA OTTHUMT00000369667.1 (CTC-261N6.2 gene; Non-coding transcript identified by NONCODE: Linc	ncrna	UP
864	TC0500011394.hg.1	4.1386	3.30138	1.7866	0.00281547	NR_130929; NR_130929.1:1..5214:ncRNA	Homo sapiens uncharacterized LOC644285 (LOC644285), long non-coding RNA.; uncharacterized LOC644285 (LOC644285), long non-coding RNA.	ncrna	UP
865	TC0500011512.hg.1	4.26008	4.8627	-1.51847	0.0127394	zysterby.aAug10-unspliced	Transcript Identified by AceView	ncrna	DOWN
866	TC0500011515.hg.1	2.55874	1.82455	1.66346	0.0206154	T286332	Transcript identified by MiTranscriptome	ncrna	UP
867	TC0500011632.hg.1	5.0863	4.48672	1.51528	0.024176	T287008	Transcript identified by MiTranscriptome	ncrna	UP
868	TC0500011648.hg.1	7.50705	6.58741	1.89165	0.000447228	NM_001962; ENST00000333274; ENST00000504941; ENST00000505499; ENST00000509503; ENST00000510359; ENST00000611503; BC075054; BC075055; OTTHUMT00000250652; OTTHUMT00000370505; OTTHUMT00000370506; OTTHUMT00000370507; OTTHUMT00000370611; uc003kol.3; CCDS4097.1; EFNA5.aAug10; uc063fvu.1; uc063fvv.1; uc063fvw.1; uc063fvx.1; uc063fvy.1; chr5_106762917_106764564; NONHSAT103112	Homo sapiens ephrin-A5 (EFNA5), mRNA.; ephrin-A5 [gene_biotype:protein_coding transcript_biotype:protein_coding]; ephrin-A5 [gene_biotype:protein_coding transcript_biotype:retained_intron]; ephrin-A5 [gene_biotype:protein_coding transcript_biotype:processed_transcript]; Homo sapiens ephrin-A5, mRNA (cDNA clone MGC:103964 IMAGE:30915365), complete cds.; Homo sapiens ephrin-A5, mRNA (cDNA clone MGC…	coding	UP
869	TC0500011712.hg.1	6.2721	7.15248	-1.84085	0.00504204	NM_022140; ENST00000261486; ENST00000305368; ENST00000507810; ENST00000509342; ENST00000511405; ENST00000511790; ENST00000512395; ENST00000513333; ENST00000514203; ENST00000515047; ENST00000621003; OTTHUMT00000370969; OTTHUMT00000370970; OTTHUMT00000370971; OTTHUMT00000370972; OTTHUMT00000370973; OTTHUMT00000370974; OTTHUMT00000370975; OTTHUMT00000370981; OTTHUMT00000370982; OTTHUMT00000370983; u…	Homo sapiens erythrocyte membrane protein band 4.1 like 4A (EPB41L4A), mRNA.; erythrocyte membrane protein band 4.1 like 4A [gene_biotype:protein_coding transcript_biotype:protein_coding]; erythrocyte membrane protein band 4.1 like 4A [gene_biotype:protein_coding transcript_biotype:retained_intron]; erythrocyte membrane protein band 4.1 like 4A [gene_biotype:protein_coding transcript_biotype:proc…	coding	DOWN
870	TC0500011763.hg.1	3.2674	3.91289	-1.56428	0.0445869	murura.aAug10-unspliced	Transcript Identified by AceView	ncrna	DOWN
871	TC0500011852.hg.1	7.01464	6.03692	1.96934	0.000254001	NM_001178102; NM_002317; ENST00000231004; ENST00000503759; ENST00000505593; ENST00000508067; ENST00000513319; BC074820; BC074872; BC089436; OTTHUMT00000250887; OTTHUMT00000371232; OTTHUMT00000371233; OTTHUMT00000371235; OTTHUMT00000371236; CCDS4129.1; hsa_circ_0073686; LOX.eAug10; uc003ksu.4; uc063giy.1; uc063giz.1; uc063gja.1; uc063gjb.1	Homo sapiens lysyl oxidase (LOX), transcript variant 2, mRNA.; Homo sapiens lysyl oxidase (LOX), transcript variant 1, mRNA.; lysyl oxidase [gene_biotype:protein_coding transcript_biotype:protein_coding]; lysyl oxidase [gene_biotype:protein_coding transcript_biotype:retained_intron]; lysyl oxidase [gene_biotype:protein_coding transcript_biotype:processed_transcript]; lysyl oxidase [gene_biotype:p…	coding	UP
872	TC0500011863.hg.1	5.33426	6.44382	-2.1578	0.00436296	T288115	Transcript identified by MiTranscriptome	ncrna	DOWN
873	TC0500011875.hg.1	9.8667	9.24242	1.54144	0.00458642	NM_000943; ENST00000306442; ENST00000415659; BC002678; OTTHUMT00000250898; OTTHUMT00000371254; CCDS4133.1; hsa_circ_0073695; PPIC.bAug10; uc003kth.4; uc063glf.1; NONHSAT103499; NONHSAT103500	Homo sapiens peptidylprolyl isomerase C (cyclophilin C) (PPIC), mRNA.; peptidylprolyl isomerase C (cyclophilin C) [gene_biotype:protein_coding transcript_biotype:protein_coding]; peptidylprolyl isomerase C (cyclophilin C) [gene_biotype:protein_coding transcript_biotype:retained_intron]; Homo sapiens peptidylprolyl isomerase C (cyclophilin C), mRNA (cDNA clone MGC:3673 IMAGE:3610178), complete cds…	coding	UP
874	TC0500011962.hg.1	5.17362	4.56184	1.52815	0.00172637	T288578	Transcript identified by MiTranscriptome	ncrna	UP
875	TC0500011983.hg.1	2.72686	2.09619	1.54828	0.0299208	T288722	Transcript identified by MiTranscriptome	ncrna	UP
876	TC0500012009.hg.1	2.34677	3.71435	-2.58039	0.0174798	T288849	Transcript identified by MiTranscriptome: lncrna	ncrna	DOWN
877	TC0500012074.hg.1	3.31251	2.35362	1.94381	0.00425613	T289239	Transcript identified by MiTranscriptome	ncrna	UP
878	TC0500012113.hg.1	5.5045	6.15321	-1.56777	0.0118107	mawoby.aAug10; mawoby.bAug10; mawoby.cAug10; mawoby.dAug10; T289426; T289427; T289428	Transcript Identified by AceView; Transcript identified by MiTranscriptome	ncrna	DOWN
879	TC0500012138.hg.1	6.39881	5.45894	1.91836	0.00115361	NM_004598; ENST00000282223; ENST00000394945; ENST00000503916; ENST00000505690; ENST00000508642; ENST00000509293; ENST00000509978; ENST00000510405; ENST00000510689; ENST00000515091; BC030691; OTTHUMT00000251222; OTTHUMT00000372763; OTTHUMT00000373462; OTTHUMT00000373463; OTTHUMT00000373464; OTTHUMT00000373465; OTTHUMT00000373466; OTTHUMT00000373467; OTTHUMT00000373468; CCDS4191.1; hsa_circ_0074058…	Homo sapiens sparc/osteonectin, cwcv and kazal-like domains proteoglycan (testican) 1 (SPOCK1), mRNA.; sparc/osteonectin, cwcv and kazal-like domains proteoglycan (testican) 1 [gene_biotype:protein_coding transcript_biotype:protein_coding]; sparc/osteonectin, cwcv and kazal-like domains proteoglycan (testican) 1 [gene_biotype:protein_coding transcript_biotype:processed_transcript]; sparc/osteonec…	coding	UP
880	TC0500012295.hg.1	3.48604	2.54944	1.914	0.0386631	T290459	Transcript identified by MiTranscriptome	ncrna	UP
881	TC0500012348.hg.1	1.88856	2.47546	-1.50202	0.0340108	T290670	Transcript identified by MiTranscriptome	ncrna	DOWN
882	TC0500012351.hg.1	2.75757	3.38904	-1.54915	0.0455903	T290706	Transcript identified by MiTranscriptome	ncrna	DOWN
883	TC0500012393.hg.1	5.1673	4.21432	1.93587	0.0206768	ENST00000514574; OTTHUMT00000373326	havana:known chromosome:GRCh38:5:147851644:147852659:-1 gene:ENSG00000249518 gene_biotype:processed_pseudogene transcript_biotype:processed_pseudogene; formyl peptide receptor 3 pseudogene[gene_biotype:processed_pseudogene transcript_biotype:processed_pseudogene]	ncrna	UP
884	TC0500012394.hg.1	4.23394	3.63169	1.51808	0.00217437	NM_206966; ENST00000318315; ENST00000510432; ENST00000515291; BC021680; OTTHUMT00000373313; OTTHUMT00000373314; OTTHUMT00000373315; CCDS34267.1; uc003lou.4; uc003lov.6; uc063ikk.1; NONHSAT104433	Homo sapiens chromosome 5 open reading frame 46 (C5orf46), mRNA.; chromosome 5 open reading frame 46 [gene_biotype:protein_coding transcript_biotype:protein_coding]; chromosome 5 open reading frame 46 [gene_biotype:protein_coding transcript_biotype:processed_transcript]; Homo sapiens chromosome 5 open reading frame 46, mRNA (cDNA clone MGC:23985 IMAGE:3931172), complete cds.; chromosome 5 open re…	coding	UP
885	TC0500012581.hg.1	4.08249	4.7494	-1.58767	0.00271142	wocheyby.aAug10-unspliced	Transcript Identified by AceView	ncrna	DOWN
886	TC0500012593.hg.1	1.7057	2.29095	-1.5003	0.0471437	ENST00000519375.1; OTTHUMT00000373695; uc063jcg.1; ENST00000519375; HG498645.1:1..569:ncRNA; NONHSAT104753	N/A; novel transcript; havana:known chromosome:GRCh38:5:157199242:157224380:-1 gene:ENSG00000253980 gene_biotype:antisense transcript_biotype:antisense; long non-coding RNA OTTHUMT00000373695.1 (CTB-4E7.1 gene; Non-coding transcript identified by NONCODE: Antisense	ncrna	DOWN
887	TC0500012601.hg.1	4.5506	5.19096	-1.55873	0.00707849	kleeskarby.aAug10-unspliced	Transcript Identified by AceView	ncrna	DOWN
888	TC0500012605.hg.1	3.60349	3.01012	1.50876	0.027127	NM_001308165; NM_007017; NM_178424; ENST00000265007; ENST00000311371; ENST00000519442; BC033492; OTTHUMT00000252571; OTTHUMT00000252572; OTTHUMT00000373922; uc003lxb.1; CCDS4339.1; CCDS4340.1; SOX30.bAug10; uc003lxc.2; uc011dds.2	Homo sapiens SRY (sex determining region Y)-box 30 (SOX30), transcript variant 3, mRNA.; Homo sapiens SRY (sex determining region Y)-box 30 (SOX30), transcript variant 2, mRNA.; Homo sapiens SRY (sex determining region Y)-box 30 (SOX30), transcript variant 1, mRNA.; SRY (sex determining region Y)-box 30 [gene_biotype:protein_coding transcript_biotype:protein_coding]; Homo sapiens SRY (sex determi…	coding	UP
889	TC0500012634.hg.1	3.23863	2.53029	1.63392	0.00851253	jysteeby.aAug10-unspliced	Transcript Identified by AceView	ncrna	UP
890	TC0500012725.hg.1	3.8101	4.82826	-2.02534	0.0152598	T292707	Transcript identified by MiTranscriptome	ncrna	DOWN
891	TC0500012816.hg.1	4.33325	3.26871	2.09151	0.0354883	wargoy.aAug10-unspliced	Transcript Identified by AceView	ncrna	UP
892	TC0500012842.hg.1	10.0965	9.46495	1.54924	0.00203176	NM_004417; ENST00000239223; BC022463; OTTHUMT00000252943; CCDS4380.1; hsa_circ_0075043; hsa_circ_0075044; hsa_circ_0075045; uc003mbv.3	Homo sapiens dual specificity phosphatase 1 (DUSP1), mRNA.; dual specificity phosphatase 1 [gene_biotype:protein_coding transcript_biotype:protein_coding]; Homo sapiens dual specificity phosphatase 1, mRNA (cDNA clone MGC:26153 IMAGE:4794895), complete cds.; dual specificity phosphatase 1[gene_biotype:protein_coding transcript_biotype:protein_coding]; dual specificity phosphatase 1 [Source:HGNC S…	coding	UP
893	TC0500012852.hg.1	6.46106	5.83995	1.53806	0.0256911	NR_026682; NR_026683; ENST00000518818; ENST00000518894; ENST00000520067; ENST00000518818.1; ENST00000518894.1; ENST00000520067.1; OTTHUMT00000372517; OTTHUMT00000372518; OTTHUMT00000372519; uc063jsh.1; uc063jsj.1; uc063jsk.1; HG498757.1:1..966:ncRNA; HG498758.1:1..2067:ncRNA; HG498759.1:1..548:ncRNA; NONHSAT105154; NONHSAT105155; NONHSAT105157; NONHSAT105158; NR_026682.1:1..1594:ncRNA	Homo sapiens uncharacterized LOC100268168 (LOC100268168), transcript variant 1, long non-coding RNA.; Homo sapiens uncharacterized LOC100268168 (LOC100268168), transcript variant 2, long non-coding RNA.; havana:known chromosome:GRCh38:5:172955154:172959377:-1 gene:ENSG00000204758 gene_biotype:antisense transcript_biotype:antisense; havana:known chromosome:GRCh38:5:172955765:172959392:-1 gene:ENSG…	ncrna	UP
894	TC0500012870.hg.1	8.28665	6.76443	2.87232	0.0144093	NM_003714; ENST00000265087; ENST00000518455; ENST00000519511; ENST00000520593; ENST00000520648; BC000658; BC006352; BC013958; OTTHUMT00000252965; OTTHUMT00000372719; OTTHUMT00000372720; OTTHUMT00000372721; OTTHUMT00000372722; CCDS4388.1; hsa_circ_0075062; hsa_circ_0075063; hsa_circ_0075064; uc003mco.2; uc063jtc.1; uc063jtd.1; uc063jte.1; uc063jtf.1; NONHSAT105176; NONHSAT105177	Homo sapiens stanniocalcin 2 (STC2), mRNA.; stanniocalcin 2 [gene_biotype:protein_coding transcript_biotype:protein_coding]; stanniocalcin 2 [gene_biotype:protein_coding transcript_biotype:retained_intron]; stanniocalcin 2 [gene_biotype:protein_coding transcript_biotype:processed_transcript]; Homo sapiens stanniocalcin 2, mRNA (cDNA clone MGC:1881 IMAGE:3347440), complete cds.; Homo sapiens stann…	coding	UP
895	TC0500012995.hg.1	3.63259	2.77469	1.8124	0.0162119	sheefler.aAug10	Transcript Identified by AceView	ncrna	UP
896	TC0500013117.hg.1	4.0456	3.43196	1.53012	0.00492382	ENST00000504678; OTTHUMT00000367366	forkhead box O1B pseudogene [gene_biotype:processed_pseudogene transcript_biotype:processed_pseudogene]; forkhead box O1 (FOXO1) pseudogene[gene_biotype:processed_pseudogene transcript_biotype:processed_pseudogene]	ncrna	UP
897	TC0500013153.hg.1	9.09802	9.68595	-1.50309	0.00239941	NM_002454; NM_024010; ENST00000264668; ENST00000440940; ENST00000502550; ENST00000503550; ENST00000506115; ENST00000506877; ENST00000507202; ENST00000507414; ENST00000508047; ENST00000508101; ENST00000508354; ENST00000508890; ENST00000509379; ENST00000509961; ENST00000510279; ENST00000510525; ENST00000511461; ENST00000512217; ENST00000512311; ENST00000513439; ENST00000514220; ENST00000514369; BC0…	Homo sapiens 5-methyltetrahydrofolate-homocysteine methyltransferase reductase (MTRR), transcript variant 1, mRNA.; Homo sapiens 5-methyltetrahydrofolate-homocysteine methyltransferase reductase (MTRR), transcript variant 2, mRNA.; 5-methyltetrahydrofolate-homocysteine methyltransferase reductase [gene_biotype:protein_coding transcript_biotype:protein_coding]; 5-methyltetrahydrofolate-homocystein…	coding	DOWN
898	TC0500013195.hg.1	6.19856	5.43411	1.69872	0.00289749	NM_001017971; ENST00000380167; ENST00000439350; ENST00000514672; BC093982; BC112191; OTTHUMT00000369562; OTTHUMT00000369565; CCDS34196.1; hsa_circ_0073229; hsa_circ_0073230; uc003khv.5; uc003khw.4; uc063fbc.1	Homo sapiens ATPase, H+ transporting, lysosomal accessory protein 1-like (ATP6AP1L), mRNA.; ATPase, H+ transporting, lysosomal accessory protein 1-like [gene_biotype:protein_coding transcript_biotype:protein_coding]; ATPase, H+ transporting, lysosomal accessory protein 1-like [gene_biotype:protein_coding transcript_biotype:retained_intron]; Homo sapiens V-type proton ATPase subunit S1-like protei…	coding	UP
899	TC0500013246.hg.1	3.84562	3.15112	1.61832	0.0325587	NM_018930; ENST00000239446; BC031837; OTTHUMT00000251821; CCDS4252.1; uc003lix.4	Homo sapiens protocadherin beta 10 (PCDHB10), mRNA.; protocadherin beta 10 [gene_biotype:protein_coding transcript_biotype:protein_coding]; Homo sapiens protocadherin beta 10, mRNA (cDNA clone MGC:24979 IMAGE:4931995), complete cds.; protocadherin beta 10[gene_biotype:protein_coding transcript_biotype:protein_coding]; protocadherin beta 10 [Source:HGNC Symbol;Acc:HGNC:8681]	coding	UP
900	TC0500013248.hg.1	5.37046	4.44603	1.89794	0.0104074	NM_018935; ENST00000231173; ENST00000623671; BC038797; OTTHUMT00000251804; OTTHUMT00000478928; CCDS4257.1; uc003lje.5; uc063iag.1	Homo sapiens protocadherin beta 15 (PCDHB15), mRNA.; protocadherin beta 15 [gene_biotype:protein_coding transcript_biotype:protein_coding]; Homo sapiens protocadherin beta 15, mRNA (cDNA clone MGC:45997 IMAGE:5767743), complete cds.; protocadherin beta 15[gene_biotype:protein_coding transcript_biotype:protein_coding]; protocadherin beta 15 [Source:HGNC Symbol;Acc:HGNC:8686]	coding	UP
901	TC0500013282.hg.1	4.44572	3.74876	1.62108	0.0365449	NM_024786; ENST00000283441; ENST00000424784; ENST00000503758; ENST00000503880; ENST00000505815; ENST00000507800; ENST00000508951; ENST00000511193; ENST00000511539; ENST00000512190; ENST00000512775; BC032000; OTTHUMT00000206681; OTTHUMT00000367501; OTTHUMT00000367502; OTTHUMT00000367503; OTTHUMT00000367504; OTTHUMT00000367505; OTTHUMT00000367528; OTTHUMT00000367529; OTTHUMT00000367530; OTTHUMT0000…	Homo sapiens zinc finger, DHHC-type containing 11 (ZDHHC11), mRNA.; zinc finger, DHHC-type containing 11 [gene_biotype:protein_coding transcript_biotype:protein_coding]; zinc finger, DHHC-type containing 11 [gene_biotype:protein_coding transcript_biotype:processed_transcript]; zinc finger, DHHC-type containing 11 [gene_biotype:protein_coding transcript_biotype:retained_intron]; zinc finger, DHHC-…	coding	UP
902	TC0500013301.hg.1	8.70411	9.85536	-2.22106	0.000424446	NM_001244871; NM_001343; ENST00000320816; ENST00000339788; ENST00000502388; ENST00000502879; ENST00000503513; ENST00000505968; ENST00000507539; ENST00000509337; ENST00000511536; ENST00000512525; ENST00000513052; ENST00000515269; ENST00000515700; ENST00000545653; BC003064; OTTHUMT00000367014; OTTHUMT00000367015; OTTHUMT00000367016; OTTHUMT00000367017; OTTHUMT00000367089; OTTHUMT00000367090; OTTHUM…	Homo sapiens Dab, mitogen-responsive phosphoprotein, homolog 2 (Drosophila) (DAB2), transcript variant 2, mRNA.; Homo sapiens Dab, mitogen-responsive phosphoprotein, homolog 2 (Drosophila) (DAB2), transcript variant 1, mRNA.; Dab, mitogen-responsive phosphoprotein, homolog 2 (Drosophila) [gene_biotype:protein_coding transcript_biotype:protein_coding]; Dab, mitogen-responsive phosphoprotein, homol…	coding	DOWN
903	TC0500013428.hg.1	4.60032	3.99188	1.52461	0.0229287	NONHSAT105657	Non-coding transcript identified by NONCODE; Non-coding transcript identified by NONCODE: Linc	ncrna	UP
904	TC0500013429.hg.1	7.95499	6.79096	2.24083	0.000183314	NM_001280801; NM_018434; ENST00000261947; ENST00000519708; ENST00000520564; ENST00000520911; ENST00000521389; ENST00000521901; ENST00000523487; BC108306; BC113864; OTTHUMT00000253499; OTTHUMT00000374204; OTTHUMT00000374205; OTTHUMT00000374207; OTTHUMT00000374208; OTTHUMT00000374209; OTTHUMT00000374238; CCDS4451.1; CCDS64340.1; hsa_circ_0075336; hsa_circ_0075337; hsa_circ_0075338; hsa_circ_0075339…	Homo sapiens ring finger protein 130 (RNF130), transcript variant 2, mRNA.; Homo sapiens ring finger protein 130 (RNF130), transcript variant 1, mRNA.; ring finger protein 130 [gene_biotype:protein_coding transcript_biotype:protein_coding]; ring finger protein 130 [gene_biotype:protein_coding transcript_biotype:retained_intron]; ring finger protein 130 [gene_biotype:protein_coding transcript_biot…	coding	UP
905	TC0600006623.hg.1	2.77422	3.55149	-1.71389	0.0209872	NONHSAT106776; NONHSAT106779	Non-coding transcript identified by NONCODE; Non-coding transcript identified by NONCODE: Antisense	ncrna	DOWN
906	TC0600006705.hg.1	5.92955	4.71134	2.32658	0.00578337	ENST00000603791.1; OTTHUMT00000469606; uc063lnf.1; ENST00000603791; HG498928.1:1..2761:ncRNA; NONHSAT107191; NONHSAT107192; NONHSAT107193	N/A; novel transcript, antisense to PXDC1; havana:known chromosome:GRCh38:6:3751111:3753871:1 gene:ENSG00000270504 gene_biotype:antisense transcript_biotype:antisense; long non-coding RNA OTTHUMT00000469606.1 (RP11-420L9.5 gene; Non-coding transcript identified by NONCODE; Non-coding transcript identified by NONCODE: Antisense	ncrna	UP
907	TC0600006806.hg.1	3.35797	2.63646	1.64891	0.00266525	sneestaby.aAug10-unspliced	Transcript Identified by AceView	ncrna	UP
908	TC0600006818.hg.1	2.78991	2.18305	1.52294	0.0109994	NONHSAT107534	Non-coding transcript identified by NONCODE; Non-coding transcript identified by NONCODE: Linc	ncrna	UP
909	TC0600006873.hg.1	8.82993	7.07391	3.37766	0.000179871	NM_001718; ENST00000283147; OTTHUMT00000039794; BC160106; CCDS4503.1; hsa_circ_0075585; hsa_circ_0075586; hsa_circ_0075587; hsa_circ_0075588; hsa_circ_0075589; hsa_circ_0075590; uc003mxu.5	Homo sapiens bone morphogenetic protein 6 (BMP6), mRNA.; bone morphogenetic protein 6 [gene_biotype:protein_coding transcript_biotype:protein_coding]; bone morphogenetic protein 6[gene_biotype:protein_coding transcript_biotype:protein_coding]; Synthetic construct Homo sapiens clone IMAGE:100064138, MGC:193221 bone morphogenetic protein 6 (BMP6) mRNA, encodes complete protein.; bone morphogenetic …	coding	UP
910	TC0600006905.hg.1	6.46219	7.42372	-1.94739	0.0360371	ENST00000401715; OTTHUMT00000039805	havana:known chromosome:GRCh38:6:10118452:10119253:1 gene:ENSG00000216368 gene_biotype:processed_pseudogene transcript_biotype:processed_pseudogene; ribosomal protein L7A (RPL7A) pseudogene[gene_biotype:processed_pseudogene transcript_biotype:processed_pseudogene]	ncrna	DOWN
911	TC0600007006.hg.1	9.76902	7.9164	3.61156	0.000324327	NM_001165032; NM_001165033; NM_001165034; NM_152737; ENST00000420478; ENST00000423553; ENST00000471906; ENST00000488300; ENST00000488763; ENST00000537388; ENST00000537663; ENST00000544682; BC030666; BC050030; OTTHUMT00000039911; OTTHUMT00000039912; OTTHUMT00000039913; OTTHUMT00000356080; OTTHUMT00000356081; CCDS4531.1; uc003nbe.4; uc003nbg.4; uc021ylw.2; uc021ylx.2; uc063lyy.1; uc063lyz.1; uc063l…	Homo sapiens ring finger protein 182 (RNF182), transcript variant 1, mRNA.; Homo sapiens ring finger protein 182 (RNF182), transcript variant 3, mRNA.; Homo sapiens ring finger protein 182 (RNF182), transcript variant 4, mRNA.; Homo sapiens ring finger protein 182 (RNF182), transcript variant 2, mRNA.; ring finger protein 182 [gene_biotype:protein_coding transcript_biotype:protein_coding]; Homo s…	coding	UP
912	TC0600007007.hg.1	5.67475	4.2174	2.74604	0.0300303	ENST00000404272; NONHSAT107817; OTTHUMT00000039914	mitochondrial ribosomal protein L35 pseudogene 1 [gene_biotype:processed_pseudogene transcript_biotype:processed_pseudogene]; Non-coding transcript identified by NONCODE; Non-coding transcript identified by NONCODE: Sense No Exonic; mitochondrial ribosomal protein L35 (MRPL35) pseudogene[gene_biotype:processed_pseudogene transcript_biotype:processed_pseudogene]	ncrna	UP
913	TC0600007012.hg.1	10.2402	8.80663	2.70112	0.00710786	NM_001040280; NM_001251901; NM_004233; ENST00000379153; ENST00000612003; BC030830; OTTHUMT00000039916; CCDS4532.1; CCDS75403.1; uc003nbi.4; uc021ylz.2; chr6_14131750_14136140	Homo sapiens CD83 molecule (CD83), transcript variant 2, mRNA.; Homo sapiens CD83 molecule (CD83), transcript variant 3, mRNA.; Homo sapiens CD83 molecule (CD83), transcript variant 1, mRNA.; CD83 molecule [gene_biotype:protein_coding transcript_biotype:protein_coding]; Homo sapiens CD83 molecule, mRNA (cDNA clone MGC:26322 IMAGE:4818856), complete cds.; CD83 molecule[gene_biotype:protein_coding …	coding	UP
914	TC0600007013.hg.1	5.16473	4.21179	1.93582	0.0486143	reyblor.aAug10-unspliced	Transcript Identified by AceView	ncrna	UP
[truncated: 1,446 more rows]
